# Supplementary material for: Associations of Visceral Adipose Tissue, Circulating Protein Biomarkers, and Risk of Cardiovascular Diseases: A Mendelian Randomization Analysis
Source: Front Cell Dev Biol. 2022 Feb 3;10:840866. doi: 10.3389/fcell.2022.840866 (PMC8850399; doi:10.3389/fcell.2022.840866)
Supplement: Supplementary file 1 [file DataSheet1.xlsx]

## Sheet: Suppl Table 1
Supplementary Table 1. Genetic instruments for visceral adipose tissue mass
SNP	Effect allele	Other allele	Beta	Standard error	P-value
rs10057588	G	A	-0.0145318	0.00264309	3.84e-08
rs10182458	G	A	0.0261409	0.00248112	5.9e-26
rs10187101	T	C	-0.0172208	0.00258476	2.69e-11
rs10423928	A	T	-0.0327757	0.00312601	1.01e-25
rs10510025	T	C	0.0163985	0.00288773	1.36e-08
rs10740991	G	C	0.025669	0.00275835	1.33e-20
rs10756714	G	A	-0.0196814	0.00249851	3.35e-15
rs10773302	G	T	-0.0172152	0.00279835	7.66e-10
rs10789334	A	G	-0.0184691	0.00295742	4.24e-10
rs10896012	C	T	0.0224036	0.00300793	9.46e-14
rs10938398	A	G	0.0283593	0.00250443	1e-29
rs11030112	A	G	0.0313289	0.00264772	2.65e-32
rs11126734	A	C	-0.0153609	0.00249955	7.97e-10
rs111363146	C	T	0.0198206	0.00359869	3.64e-08
rs11150745	G	A	-0.0194267	0.00266495	3.11e-13
rs11161044	G	C	-0.01731	0.00316497	4.52e-08
rs111610668	G	A	-0.0170008	0.00255756	2.99e-11
rs11173521	T	G	0.0141272	0.00251436	1.93e-08
rs112108364	G	T	0.0173461	0.00275973	3.27e-10
rs113211479	A	G	0.0243952	0.00252038	3.7e-22
rs113866544	C	T	0.0366275	0.00493862	1.2e-13
rs114067739	A	C	-0.0365852	0.00572509	1.66e-10
rs11679338	C	T	-0.0172476	0.00261447	4.2e-11
rs117151227	C	T	-0.0617497	0.00761145	4.95e-16
rs117176448	G	C	0.0247857	0.00420212	3.67e-09
rs11776713	C	T	-0.0151073	0.00247517	1.04e-09
rs11880870	G	A	-0.0184892	0.00247551	8.09e-14
rs11896591	G	A	0.0137005	0.00248788	3.65e-08
rs11917587	A	G	0.0144102	0.00250628	8.94e-09
rs12001634	A	T	-0.0161262	0.00262333	7.88e-10
rs12101386	T	G	-0.0164091	0.00300975	4.98e-08
rs12103006	A	G	-0.0166291	0.00250629	3.25e-11
rs12200046	T	C	0.0217686	0.00374051	5.9e-09
rs1225060	A	G	0.0231597	0.00277925	7.88e-17
rs1229984	T	C	-0.0498192	0.00838642	2.84e-09
rs12335914	C	G	0.0160196	0.00248858	1.22e-10
rs12409875	A	G	-0.0143109	0.00247338	7.21e-09
rs12435171	G	A	0.01625	0.00273917	2.98e-09
rs12459368	G	A	-0.0198531	0.00279158	1.15e-12
rs12477088	C	T	-0.0203478	0.00251645	6.17e-16
rs12632423	A	G	-0.022742	0.00406112	2.14e-08
rs12739999	A	G	0.0216766	0.00330548	5.46e-11
rs13017207	A	G	-0.0196434	0.00253456	9.17e-15
rs13062093	G	T	0.0197492	0.00256919	1.51e-14
rs13075615	T	C	-0.021721	0.00347255	3.97e-10
rs13097150	T	C	0.0153514	0.00256065	2.03e-09
rs13135092	G	A	0.0325622	0.00453927	7.31e-13
rs13192865	A	G	-0.0181732	0.00280148	8.76e-11
rs13263674	G	A	0.0170555	0.00273749	4.65e-10
rs13337177	T	G	-0.0228238	0.00324515	2.02e-12
rs13393304	A	G	-0.0444705	0.00327738	6.12e-42
rs1446585	G	A	-0.0168937	0.00296443	1.21e-08
rs145350287	A	T	-0.0423632	0.00631125	1.92e-11
rs1454687	C	G	0.0230071	0.00247552	1.49e-20
rs1474518	C	T	-0.0181173	0.00293399	6.62e-10
rs148168215	T	A	-0.0532399	0.00941044	1.54e-08
rs1559678	C	T	0.014852	0.00252783	4.22e-09
rs1591726	T	C	0.0223295	0.00265477	4.06e-17
rs1652376	T	G	-0.0208768	0.00248293	4.17e-17
rs17239176	C	T	-0.0166207	0.00299446	2.85e-08
rs1724557	C	A	0.0155766	0.00252496	6.87e-10
rs17589357	C	T	-0.0199144	0.00348165	1.07e-08
rs1762509	A	G	0.0156997	0.00262434	2.2e-09
rs17682873	T	C	0.019578	0.00353574	3.07e-08
rs17770336	T	C	0.0247234	0.00264092	7.85e-21
rs1834144	A	C	-0.0181176	0.00256778	1.72e-12
rs1928496	C	T	-0.0210599	0.00282664	9.3e-14
rs2020942	T	C	0.0151581	0.00253637	2.28e-09
rs2102278	G	A	0.015695	0.00265689	3.48e-09
rs215628	C	T	0.0157551	0.00255008	6.48e-10
rs2172131	T	C	0.0168707	0.00251151	1.85e-11
rs217669	C	T	0.0174862	0.0027831	3.32e-10
rs2253310	C	G	-0.0209342	0.00256321	3.16e-16
rs2285640	G	A	0.019966	0.00247694	7.58e-16
rs2304608	A	C	0.0298595	0.00340771	1.91e-18
rs2307111	C	T	-0.0260136	0.00253564	1.08e-24
rs2448916	A	C	-0.0140483	0.00254977	3.6e-08
rs245775	A	G	-0.0195896	0.00278906	2.16e-12
rs2472297	T	C	0.0165657	0.00279474	3.08e-09
rs247975	T	C	-0.0143864	0.00248895	7.46e-09
rs2481665	C	T	-0.0178418	0.00249035	7.82e-13
rs2499468	C	A	-0.0156286	0.00260487	1.98e-09
rs2537621	C	G	0.0146246	0.00257163	1.29e-08
rs254024	T	G	0.015587	0.00249523	4.19e-10
rs264932	A	G	0.0139456	0.00253316	3.69e-08
rs2667761	C	T	-0.0159182	0.00258408	7.27e-10
rs2678204	G	T	0.0230585	0.00261484	1.16e-18
rs2730806	T	A	0.01646	0.00248258	3.35e-11
rs2744973	T	C	0.0214084	0.00269605	2.01e-15
rs2799465	C	T	0.0213075	0.00366341	6.02e-09
rs2804477	A	G	0.0210715	0.00361382	5.52e-09
rs2926614	T	C	-0.0224053	0.0032324	4.16e-12
rs2926864	A	G	0.0174812	0.00262361	2.68e-11
rs2962082	A	G	-0.0153547	0.00248756	6.72e-10
rs329124	G	A	-0.0137819	0.00251439	4.22e-08
rs34431565	T	G	-0.0339764	0.00591315	9.14e-09
rs34811474	A	G	-0.0190888	0.00292701	6.96e-11
rs35060985	A	G	0.0233542	0.00267486	2.52e-18
rs35697587	G	A	0.0166896	0.00247727	1.62e-11
rs35972789	A	C	-0.039582	0.00648111	1.01e-09
rs362307	T	C	0.0286955	0.00478704	2.04e-09
rs3759094	T	C	-0.0152126	0.00262753	7.05e-09
rs3774063	T	C	0.0238169	0.00410638	6.63e-09
rs3784692	C	T	-0.0243854	0.00253098	5.7e-22
rs3787075	G	C	0.0177581	0.0026219	1.26e-11
rs3791687	T	A	0.0191278	0.00297285	1.24e-10
rs3803253	A	G	-0.0162878	0.00272895	2.39e-09
rs3826408	T	C	0.0143359	0.00248473	7.95e-09
rs3843540	C	T	-0.0255881	0.003487	2.17e-13
rs3943933	A	T	0.0165879	0.00247831	2.18e-11
rs40067	A	G	-0.0244571	0.00331417	1.59e-13
rs4073582	A	G	-0.0175064	0.00258197	1.2e-11
rs4148866	T	C	0.0152784	0.00251724	1.28e-09
rs4239060	A	G	-0.0255908	0.00318291	8.98e-16
rs429358	C	T	-0.0304454	0.00341229	4.57e-19
rs4399192	G	T	0.0177834	0.00295689	1.81e-09
rs4402589	T	G	-0.0262727	0.00249461	6.17e-26
rs4419475	T	A	0.0138691	0.00251974	3.71e-08
rs4482463	C	A	0.0361795	0.00471512	1.68e-14
rs4500930	T	C	0.0170804	0.00260766	5.75e-11
rs4558773	A	G	0.0172287	0.00257558	2.24e-11
rs4562625	C	G	0.0149873	0.00254264	3.76e-09
rs4807179	G	A	-0.0146089	0.00257772	1.45e-08
rs4808762	C	T	0.0288932	0.00273002	3.55e-26
rs4809221	G	A	-0.0146069	0.00263989	3.15e-08
rs4842920	T	G	-0.0154067	0.00276012	2.38e-08
rs4872376	C	T	-0.0137993	0.00248108	2.67e-08
rs4929923	T	C	-0.0179758	0.00258822	3.78e-12
rs496072	T	C	0.0139204	0.00252074	3.35e-08
rs538656	T	G	0.0453449	0.00291751	1.79e-54
rs539515	C	A	0.0379889	0.00305178	1.43e-35
rs55726687	A	G	0.0226732	0.00303593	8.12e-14
rs55742087	T	C	-0.0233181	0.0032077	3.61e-13
rs55769038	G	A	-0.0158555	0.00252467	3.38e-10
rs55911231	T	C	0.0148032	0.00252001	4.25e-09
rs56094641	G	A	0.0646932	0.00252176	3.82e-145
rs56356382	C	T	-0.0216755	0.003156	6.51e-12
rs57241669	G	A	-0.0257461	0.00468624	3.93e-08
rs577525	T	C	-0.0176683	0.00249817	1.52e-12
rs58120873	A	G	-0.0248189	0.00446251	2.67e-08
rs59066241	G	T	0.021192	0.003872	4.42e-08
rs60377014	T	C	-0.0203353	0.00346799	4.53e-09
rs6096886	G	A	-0.0283902	0.00315608	2.35e-19
rs61537964	G	C	-0.0230845	0.00400338	8.11e-09
rs61813293	T	G	0.023662	0.00352576	1.93e-11
rs61903695	G	A	0.0168312	0.00283862	3.04e-09
rs61910767	T	C	-0.022872	0.00333471	6.95e-12
rs62024481	T	C	-0.0176944	0.00309919	1.13e-08
rs62084234	G	A	0.0254674	0.0031253	3.68e-16
rs62104473	T	C	0.0192451	0.00264591	3.5e-13
rs62183012	C	T	-0.0162341	0.00273608	2.97e-09
rs62190394	T	C	0.0219354	0.0026682	2.02e-16
rs62261725	G	A	-0.021448	0.00264806	5.52e-16
rs62262093	T	C	-0.0299257	0.00247726	1.34e-33
rs62413414	T	C	0.0197668	0.00343605	8.78e-09
rs62473743	A	G	0.019795	0.00341568	6.82e-09
rs62477685	T	A	-0.0194958	0.00250877	7.78e-15
rs6433243	T	C	0.0161832	0.00259607	4.56e-10
rs6536575	T	C	-0.0140749	0.00248507	1.48e-08
rs653958	G	A	0.0186842	0.0025657	3.28e-13
rs66679256	T	C	0.0184989	0.00249737	1.29e-13
rs669696	A	C	-0.0242398	0.00251789	6.15e-22
rs6739755	A	G	0.0227141	0.00254124	3.95e-19
rs67463976	C	G	0.0162572	0.0025084	9.11e-11
rs684214	T	C	0.0179157	0.00275873	8.35e-11
rs7021721	C	G	-0.0154367	0.00273887	1.74e-08
rs7035637	A	G	0.0186694	0.00281978	3.57e-11
rs704061	C	T	0.0164519	0.00249031	3.94e-11
rs7132908	A	G	0.0255313	0.00254689	1.19e-23
rs7156625	A	G	0.0268651	0.00298041	1.99e-19
rs7165759	A	G	-0.0174963	0.00270676	1.02e-10
rs71658797	A	T	0.0347011	0.00378479	4.79e-20
rs719802	T	C	0.0173788	0.00254021	7.84e-12
rs72663503	T	C	0.020887	0.00295812	1.65e-12
rs72892910	T	G	0.0361555	0.00330421	7.24e-28
rs72995085	C	T	-0.0214788	0.00324802	3.77e-11
rs73033486	A	G	0.0206648	0.00372779	2.97e-08
rs7308188	C	T	-0.0187009	0.00285449	5.7e-11
rs73213484	T	A	-0.0210925	0.00358778	4.13e-09
rs7324067	T	C	-0.0165328	0.00290366	1.24e-08
rs74934567	G	A	-0.0219816	0.00341064	1.16e-10
rs7498665	G	A	0.0269138	0.0025282	1.83e-26
rs754635	C	G	-0.0230164	0.00389007	3.28e-09
rs7550711	T	C	0.0615326	0.00786654	5.2e-15
rs7586854	T	C	-0.0144898	0.00248609	5.6e-09
rs76040172	A	G	-0.0450907	0.00550526	2.6e-16
rs76111507	T	C	-0.0753794	0.00656793	1.72e-30
rs76327888	T	G	0.0229496	0.00328681	2.9e-12
rs7649970	T	C	0.0254853	0.00379054	1.78e-11
rs7654647	T	A	0.0155445	0.0025197	6.86e-10
rs7724430	A	C	0.0139268	0.00250337	2.65e-08
rs7773094	C	T	-0.0176529	0.00309759	1.21e-08
rs778094	G	A	0.0149753	0.00251403	2.57e-09
rs7788950	A	G	-0.0174855	0.00320739	4.99e-08
rs7822494	C	T	-0.0162368	0.0024861	6.53e-11
rs7845090	G	A	0.020056	0.00275265	3.19e-13
rs7849553	C	A	0.0141332	0.00249211	1.42e-08
rs7864091	A	G	0.0185992	0.00335337	2.92e-08
rs78719460	A	G	0.0158975	0.00267594	2.83e-09
rs7893571	G	T	-0.0178548	0.00263178	1.17e-11
rs7942037	C	G	-0.0168892	0.00257737	5.64e-11
rs7982447	C	T	0.0207539	0.00308067	1.62e-11
rs8015400	C	A	-0.0199458	0.00265013	5.22e-14
rs8074454	C	G	0.0174483	0.00263819	3.75e-11
rs809955	A	G	-0.0158426	0.00257345	7.45e-10
rs8103728	C	G	-0.0152437	0.00264275	8.02e-09
rs879620	C	T	-0.0205614	0.00255754	9.02e-16
rs916289	T	C	-0.013815	0.00249956	3.26e-08
rs9277979	T	C	0.0230719	0.00322746	8.77e-13
rs9304665	T	A	-0.0165435	0.00293298	1.7e-08
rs9320823	T	C	-0.0232048	0.0025317	4.92e-20
rs9358912	T	G	-0.0245808	0.00278912	1.22e-18
rs9471333	C	T	0.0243931	0.00248747	1.06e-22
rs9512696	A	G	-0.0143879	0.00261976	3.97e-08
rs9522285	A	G	0.0187171	0.00251368	9.61e-14
rs9569934	T	C	-0.018832	0.00320125	4.04e-09
rs9641499	A	C	-0.0177675	0.00250059	1.2e-12
rs9832402	G	A	-0.016956	0.00285839	2.99e-09
rs9843340	C	T	-0.0221447	0.00346929	1.74e-10
rs9925945	C	A	-0.0174959	0.00283786	7.04e-10
rs9989141	C	T	-0.0201011	0.00258082	6.77e-15

## Sheet: Suppl Table 2
Supplementary Table 2. Data source and description
Exposures	Consortium	First Author	Publication year	N Cases	N Controls	Sample size	Population
Visceral adipose tissue (VAT) mass	UKB	Torgny Karlsson	2019	NA	NA	325153	European
Metabolic risk factors (10)
HDL-cholesterol (HDL-C)	GLGC	Cristen J Willer	2013	NA	NA	187167	Mixed
LDL-cholesterol (LDL-C)	GLGC	Cristen J Willer	2013	NA	NA	173082	Mixed
Total cholesterol (TC)	GLGC	Cristen J Willer	2013	NA	NA	187365	Mixed
Triglycerides (TG)	GLGC	Cristen J Willer	2013	NA	NA	177861	Mixed
Systolic blood pressure (SBP)	ICBP	Evangelos Evangelou	2018	NA	NA	757601	European
Diastolic blood pressue (DBP)	ICBP	Evangelos Evangelou	2018	NA	NA	757601	European
Type 2 diabetes (T2D)	DIAGRAM	Robert A. Scott	2017	26676	132532	159208	European
Fasting glucose (BMI adjusted)	MAGIC	Alisa K. Manning	2012	NA	NA	58074	European
Fasting insulin (BMI adjusted)	MAGIC	Alisa K. Manning	2012	NA	NA	51750	European
Insulin resistence	MAGIC	Josée Dupuis	2010	NA	NA	37037	European
Independent CVD endpoints (10)
Atrial fibrillation (AF)		Jonas B. Nielsen	2018	60620	970216	1030836	European
Coronary artery disease (CAD)	CARDIoGRAMplusC4D	Majid Nikpay	2015	60801	123504	184305	Mixed
Myocardial infaction (MI)	CARDIoGRAMplusC4D	Majid Nikpay	2015	43676	128199	171875	Mixed
Heart failure (HF)	HERMES	Sonia Shah	2020	47309	930014	977323	European
Any stroke (AS)	ISGC	Rainer Malik	2018	NA	NA	446696	European
Ischemic stroke (IS)	ISGC	Rainer Malik	2018	NA	NA	440328	European
Large artery stroke (LAS)	ISGC	Rainer Malik	2018	NA	NA	150765	European
Small vessel stroke (SVS)	ISGC	Rainer Malik	2018	NA	NA	198048	European
Cardioembolic stroke (CES)	ISGC	Rainer Malik	2018	NA	NA	211764	European
Intracranial aneurysm (IA)		Mark K. Bakker	2020	7495	71934	79429	European
FinnGen Datafreeze 5 release (43)								Phenocode
Atrial fibrillation and flutter	FinnGen	pre-publication	available on 2021	22068	116926	138994	European	I9_AF
Cerebral aneurysm, nonruptured	FinnGen	pre-publication	available on 2021	992	203068	204060	European	I9_ANEURYSM
Angina pectoris	FinnGen	pre-publication	available on 2021	18168	187840	206008	European	I9_ANGINA
Aortic aneurysm	FinnGen	pre-publication	available on 2021	2825	206541	209366	European	I9_AORTANEUR
Dissection of aorta	FinnGen	pre-publication	available on 2021	470	206541	207011	European	I9_AORTDIS
Arterial embolism and thrombosis	FinnGen	pre-publication	available on 2021	789	206541	207330	European	I9_ARTEMBTHR
Atherosclerosis, excluding cerebral, coronary and PAD	FinnGen	pre-publication	available on 2021	6599	206541	213140	European	I9_ATHSCLE
AV-block	FinnGen	pre-publication	available on 2021	2388	156711	159099	European	I9_AVBLOCK
Cardiac arrest	FinnGen	pre-publication	available on 2021	1129	116926	118055	European	I9_CARDARR
Cardiomyopathy	FinnGen	pre-publication	available on 2021	3100	156711	159811	European	I9_CARDMYO
Cerebrovascular diseases	FinnGen	pre-publication	available on 2021	15724	203068	218792	European	I9_CEREBVASC
Major coronary heart disease event	FinnGen	pre-publication	available on 2021	21012	197780	218792	European	I9_CHD
Conduction disorders	FinnGen	pre-publication	available on 2021	4416	156711	161127	European	I9_CONDUCTIO
Coronary atherosclerosis	FinnGen	pre-publication	available on 2021	23363	187840	211203	European	I9_CORATHER
DVT of lower extremities and pulmonary embolism	FinnGen	pre-publication	available on 2021	7988	210804	218792	European	I9_DVTANDPULM
Endocarditis	FinnGen	pre-publication	available on 2021	453	156711	157164	European	I9_ENDOCARD
All-cause Heart Failure	FinnGen	pre-publication	available on 2021	23397	194811	218208	European	I9_HEARTFAIL_ALLCAUSE
Hypotension	FinnGen	pre-publication	available on 2021	1857	216463	218320	European	I9_HYPOTE
Hypertensive Heart Disease	FinnGen	pre-publication	available on 2021	3938	162837	166775	European	I9_HYPTENSHD
Nontraumatic intracranial haemmorrhage	FinnGen	pre-publication	available on 2021	2794	203068	205862	European	I9_INTRACRA
Ischemic heart diseases	FinnGen	pre-publication	available on 2021	30952	187840	218792	European	I9_ISCHHEART
Death due to cardiac causes	FinnGen	pre-publication	available on 2021	7563	211229	218792	European	I9_K_CARDIAC
Left bundle-branch block	FinnGen	pre-publication	available on 2021	775	156711	157486	European	I9_LBBB
Myocardial infarction	FinnGen	pre-publication	available on 2021	12801	187840	200641	European	I9_MI
Myocarditis	FinnGen	pre-publication	available on 2021	829	116926	117755	European	I9_MYOCARD
Non-rheumatic valve diseases	FinnGen	pre-publication	available on 2021	10235	156711	166946	European	I9_NONRHEVALV
Peripheral artery disease	FinnGen	pre-publication	available on 2021	7098	206541	213639	European	I9_PAD
Paroxysmal tachycardia	FinnGen	pre-publication	available on 2021	4787	116926	121713	European	I9_PAROXTAC
Pericarditis	FinnGen	pre-publication	available on 2021	484	156711	157195	European	I9_PERICARD
Phlebitis and thrombophlebitis (not including DVT)	FinnGen	pre-publication	available on 2021	3277	190028	193305	European	I9_PHLETHROM
DVT of lower extremities	FinnGen	pre-publication	available on 2021	4576	190028	194604	European	I9_PHLETHROMBDVTLOW
Pulmonary embolism	FinnGen	pre-publication	available on 2021	4185	214228	218413	European	I9_PULMEMB
Pulmonary heart disease, diseases of pulmonary circulation	FinnGen	pre-publication	available on 2021	4564	214228	218792	European	I9_PULMHEART
Right bundle-branch block	FinnGen	pre-publication	available on 2021	405	156711	157116	European	I9_RBBB
Subarachnoid haemmorrhage	FinnGen	pre-publication	available on 2021	1338	201230	202568	European	I9_SAH
Stroke, excluding SAH	FinnGen	pre-publication	available on 2021	11734	201150	212884	European	I9_STR
Ischaemic Stroke, excluding all haemorrhages	FinnGen	pre-publication	available on 2021	10551	202223	212774	European	I9_STR_EXH
Stroke, including SAH	FinnGen	pre-publication	available on 2021	12632	200315	212947	European	I9_STR_SAH
Transient ischemic attack	FinnGen	pre-publication	available on 2021	8835	202223	211058	European	I9_TIA
Unstable angina pectoris	FinnGen	pre-publication	available on 2021	7058	197630	204688	European	I9_UAP
Varicose veins	FinnGen	pre-publication	available on 2021	17027	190028	207055	European	I9_VARICVE
Vascular dementia	FinnGen	pre-publication	available on 2021	859	211300	212159	European	I9_VASCDEM
Venous thromboembolism	FinnGen	pre-publication	available on 2021	9176	209616	218792	European	I9_VTE
Abbreviations:
HDL	High-density lipoprotein
LDL	Low-density lipoprotein
PAD	Peripheral arterial disease
AV-block	Atrioventricular block
DVT	Deep vein thrombosis
SAH	Subarachnoid haemmorrhage

## Sheet: Suppl Table 3
Supplementary Table 3. MR results of VAT to 10 metabolic traits, 10 CVD endpoints, and 43 FinnGen CVD endpoints
Outcome	Method	n Snp	Beta	SE	P-value	lCI	uCI	OR	ORlCI	ORuCI	Eggger-intercept P-value	Q	Q df	Q P-value	SNP r2 exposure	SNP r2 outcome	Correct causal direction	Steiger P-value
Metabolic risk factors (10)
HDL-C	Inverse variance weighted	168	-0.329473	0.0302327	1.17924e-27	-0.388729	-0.270217	0.719303	0.677918	0.763214	0.377107	444.884	167	4.01419e-27	0.0295458	0.00371171	TRUE	0
HDL-C	Weighted median	168	-0.292684	0.0344037	1.77977e-17	-0.360115	-0.225253	0.746258	0.697596	0.798314	0.377107	444.884	167	4.01419e-27	0.0295458	0.00371171	TRUE	0
HDL-C	MR Egger	168	-0.409192	0.0949633	2.80188e-05	-0.59532	-0.223064	0.664186	0.551386	0.800063	0.377107	444.884	167	4.01419e-27	0.0295458	0.00371171	TRUE	0
HDL-C	CM	168	-0.361257	NA	3.84241e-18	-0.501257	-0.291257	0.6968	0.605769	0.747324	0.377107	444.884	167	4.01419e-27	0.0295458	0.00371171	TRUE	0
LDL-C	Inverse variance weighted	168	0.0134962	0.0324917	0.677869	-0.0501876	0.0771799	1.01359	0.951051	1.08024	0.00925284	440.202	167	1.75331e-26	0.0295458	0.00241933	TRUE	0
LDL-C	Weighted median	168	-0.0103773	0.0382258	0.786026	-0.0852999	0.0645453	0.989676	0.918237	1.06667	0.00925284	440.202	167	1.75331e-26	0.0295458	0.00241933	TRUE	0
LDL-C	MR Egger	168	-0.235303	0.0997285	0.0194657	-0.43077	-0.0398347	0.790332	0.650008	0.960948	0.00925284	440.202	167	1.75331e-26	0.0295458	0.00241933	TRUE	0
LDL-C	CM	168	0.0388306	NA	0.115282	-0.0111694	0.0988306	1.03959	0.988893	1.10388	0.00925284	440.202	167	1.75331e-26	0.0295458	0.00241933	TRUE	0
TC	Inverse variance weighted	168	-0.0407257	0.0337367	0.227369	-0.10685	0.0253982	0.960092	0.898661	1.02572	0.00367287	505.381	167	1.01385e-35	0.0295458	0.0025313	TRUE	0
TC	Weighted median	168	-0.0814929	0.0366733	0.0262745	-0.153373	-0.00961322	0.921739	0.85781	0.990433	0.00367287	505.381	167	1.01385e-35	0.0295458	0.0025313	TRUE	0
TC	MR Egger	168	-0.325403	0.102081	0.00171418	-0.525482	-0.125323	0.722236	0.59127	0.882212	0.00367287	505.381	167	1.01385e-35	0.0295458	0.0025313	TRUE	0
TC	CM	168	-0.0403891	NA	0.260718	-0.0803891	0.0196109	0.960416	0.922757	1.0198	0.00367287	505.381	167	1.01385e-35	0.0295458	0.0025313	TRUE	0
TG	Inverse variance weighted	168	0.233761	0.0248784	5.66056e-21	0.184999	0.282523	1.26334	1.20322	1.32647	0.311687	317.62	167	1.89962e-11	0.0295458	0.00247884	TRUE	0
TG	Weighted median	168	0.226422	0.031097	3.30979e-13	0.165472	0.287372	1.2541	1.17995	1.33292	0.311687	317.62	167	1.89962e-11	0.0295458	0.00247884	TRUE	0
TG	MR Egger	168	0.308527	0.0777629	0.000107847	0.156111	0.460942	1.36142	1.16896	1.58557	0.311687	317.62	167	1.89962e-11	0.0295458	0.00247884	TRUE	0
TG	CM	168	0.289309	NA	4.78974e-11	0.239309	0.349309	1.3355	1.27037	1.41809	0.311687	317.62	167	1.89962e-11	0.0295458	0.00247884	TRUE	0
SBP	Inverse variance weighted	215	-0.0806431	0.304426	0.791085	-0.677318	0.516032	0.922523	0.507977	1.67537	0.0665849	1563.39	214	1.51272e-203	0.0361167	0.00206377	TRUE	0
SBP	Weighted median	215	0.366246	0.248795	0.141	-0.121393	0.853885	1.44231	0.885686	2.34875	0.0665849	1563.39	214	1.51272e-203	0.0361167	0.00206377	TRUE	0
SBP	MR Egger	215	-1.73136	0.945029	0.0683366	-3.58362	0.120893	0.177043	0.0277749	1.1285	0.0665849	1563.39	214	1.51272e-203	0.0361167	0.00206377	TRUE	0
SBP	CM	215	0.714066	NA	0.000187678	0.364066	1.21407	2.04228	1.43917	3.36715	0.0665849	1563.39	214	1.51272e-203	0.0361167	0.00206377	TRUE	0
DBP	Inverse variance weighted	215	-0.158669	0.194849	0.415464	-0.540572	0.223235	0.853279	0.582415	1.25011	0.00171589	1937.44	214	6.57691e-275	0.0361167	0.00256281	TRUE	0
DBP	Weighted median	215	-0.163912	0.138337	0.236065	-0.435053	0.107228	0.848816	0.647231	1.11319	0.00171589	1937.44	214	6.57691e-275	0.0361167	0.00256281	TRUE	0
DBP	MR Egger	215	-1.95195	0.59605	0.00123405	-3.1202	-0.783688	0.141998	0.0441482	0.456718	0.00171589	1937.44	214	6.57691e-275	0.0361167	0.00256281	TRUE	0
DBP	CM	215	0.461087	NA	0.00111203	0.211087	0.651087	1.5858	1.23502	1.91762	0.00171589	1937.44	214	6.57691e-275	0.0361167	0.00256281	TRUE	0
T2D	Inverse variance weighted	165	0.874116	0.101277	6.08368e-18	0.675614	1.07262	2.39676	1.96524	2.92302	0.311377	275.914	164	1.03822e-07	0.0287221	0.00577159	TRUE	8.56465e-114
T2D	Weighted median	165	0.988539	0.125217	2.9122e-15	0.743114	1.23396	2.6873	2.10247	3.43482	0.311377	275.914	164	1.03822e-07	0.0287221	0.00577159	TRUE	8.56465e-114
T2D	MR Egger	165	1.21354	0.34925	0.000655322	0.52901	1.89807	3.36538	1.69725	6.67301	0.311377	275.914	164	1.03822e-07	0.0287221	0.00577159	TRUE	8.56465e-114
T2D	CM	165	1.58343	NA	4.49654e-13	1.27343	1.81343	4.87164	3.57309	6.13145	0.311377	275.914	164	1.03822e-07	0.0287221	0.00577159	TRUE	8.56465e-114
Fasting glucose	Inverse variance weighted	168	0.0762282	0.0158654	1.54999e-06	0.045132	0.107324	1.07921	1.04617	1.1133	0.377177	240.165	167	0.000179011	0.0290764	0.00468457	TRUE	3.95356e-117
Fasting glucose	Weighted median	168	0.0710098	0.020999	0.00072069	0.0298518	0.112168	1.07359	1.0303	1.1187	0.377177	240.165	167	0.000179011	0.0290764	0.00468457	TRUE	3.95356e-117
Fasting glucose	MR Egger	168	0.117747	0.0495033	0.0185161	0.0207207	0.214774	1.12496	1.02094	1.23958	0.377177	240.165	167	0.000179011	0.0290764	0.00468457	TRUE	3.95356e-117
Fasting glucose	CM	168	0.080747	NA	0.000461172	0.040747	0.140747	1.0841	1.04159	1.15113	0.377177	240.165	167	0.000179011	0.0290764	0.00468457	TRUE	3.95356e-117
Fasting insulin	Inverse variance weighted	168	0.17767	0.0147558	2.16994e-33	0.148749	0.206592	1.19443	1.16038	1.22948	0.509882	201.932	167	0.0337558	0.0290764	0.0073009	TRUE	1.06829e-74
Fasting insulin	Weighted median	168	0.184175	0.0232222	2.17385e-15	0.13866	0.229691	1.20223	1.14873	1.25821	0.509882	201.932	167	0.0337558	0.0290764	0.0073009	TRUE	1.06829e-74
Fasting insulin	MR Egger	168	0.206646	0.0462962	1.48277e-05	0.115906	0.297387	1.22955	1.12289	1.34634	0.509882	201.932	167	0.0337558	0.0290764	0.0073009	TRUE	1.06829e-74
Fasting insulin	CM	168	0.24087	NA	1.16541e-20	0.20087	0.28087	1.27236	1.22247	1.32428	0.509882	201.932	167	0.0337558	0.0290764	0.0073009	TRUE	1.06829e-74
Insulin resistence	Inverse variance weighted	164	0.185656	0.0190022	1.51043e-22	0.148412	0.2229	1.20401	1.15999	1.2497	0.502138	202.56	163	0.0191541	0.0286817	0.00869725	TRUE	2.61172e-45
Insulin resistence	Weighted median	164	0.19885	0.030348	5.66387e-11	0.139368	0.258332	1.22	1.14955	1.29477	0.502138	202.56	163	0.0191541	0.0286817	0.00869725	TRUE	2.61172e-45
Insulin resistence	MR Egger	164	0.223374	0.0592177	0.000226623	0.107308	0.339441	1.25029	1.11328	1.40416	0.502138	202.56	163	0.0191541	0.0286817	0.00869725	TRUE	2.61172e-45
Insulin resistence	CM	164	0.260408	NA	4.63864e-17	0.220408	0.300408	1.29746	1.24659	1.35041	0.502138	202.56	163	0.0191541	0.0286817	0.00869725	TRUE	2.61172e-45
Independent CVD endpoints (10)
AF	Inverse variance weighted	222	0.346119	0.0304163	5.29651e-30	0.286503	0.405735	1.41357	1.33176	1.50041	0.411252	330.23	221	2.61907e-06	0.0371049	0.000511639	TRUE	0
AF	Weighted median	222	0.362966	0.0422485	8.60572e-18	0.280159	0.445773	1.43759	1.32334	1.5617	0.411252	330.23	221	2.61907e-06	0.0371049	0.000511639	TRUE	0
AF	MR Egger	222	0.420436	0.0952649	1.59454e-05	0.233717	0.607155	1.52263	1.26329	1.8352	0.411252	330.23	221	2.61907e-06	0.0371049	0.000511639	TRUE	0
AF	CM	222	0.443713	NA	8.08318e-19	0.353713	0.523713	1.55848	1.42435	1.68828	0.411252	330.23	221	2.61907e-06	0.0371049	0.000511639	TRUE	0
CAD	Inverse variance weighted	217	0.452888	0.0455379	2.64364e-23	0.363634	0.542143	1.57285	1.43855	1.71969	0.72404	361.389	216	2.04816e-09	0.036312	0.00285866	TRUE	0
CAD	Weighted median	217	0.457699	0.0658148	3.54194e-12	0.328702	0.586696	1.58043	1.38916	1.79804	0.72404	361.389	216	2.04816e-09	0.036312	0.00285866	TRUE	0
CAD	MR Egger	217	0.500678	0.142672	0.000547178	0.22104	0.780315	1.64984	1.24737	2.18216	0.72404	361.389	216	2.04816e-09	0.036312	0.00285866	TRUE	0
CAD	CM	217	0.564394	NA	3.53512e-15	0.454394	0.704394	1.75838	1.57522	2.02262	0.72404	361.389	216	2.04816e-09	0.036312	0.00285866	TRUE	0
MI	Inverse variance weighted	217	0.490286	0.0487297	8.18839e-24	0.394775	0.585796	1.63278	1.48405	1.79642	0.267301	337.797	216	2.18995e-07	0.036312	0.00288643	TRUE	0
MI	Weighted median	217	0.408833	0.0675741	1.44716e-09	0.276388	0.541278	1.50506	1.31836	1.7182	0.267301	337.797	216	2.18995e-07	0.036312	0.00288643	TRUE	0
MI	MR Egger	217	0.329846	0.152256	0.0313817	0.0314231	0.628268	1.39075	1.03192	1.87436	0.267301	337.797	216	2.18995e-07	0.036312	0.00288643	TRUE	0
MI	CM	217	0.692546	NA	2.76267e-15	0.522546	0.822546	1.9988	1.68631	2.27629	0.267301	337.797	216	2.18995e-07	0.036312	0.00288643	TRUE	0
HF	Inverse variance weighted	219	0.537238	0.0347787	7.86418e-54	0.469072	0.605405	1.71127	1.59851	1.83199	0.619685	307.48	218	6.15939e-05	0.0367572	0.000659375	TRUE	0
HF	Weighted median	219	0.554148	0.0467653	2.16309e-32	0.462488	0.645808	1.74046	1.58802	1.90753	0.619685	307.48	218	6.15939e-05	0.0367572	0.000659375	TRUE	0
HF	MR Egger	219	0.58879	0.109418	1.91341e-07	0.37433	0.80325	1.80181	1.45402	2.23279	0.619685	307.48	218	6.15939e-05	0.0367572	0.000659375	TRUE	0
HF	CM	219	0.707036	NA	4.24952e-30	0.617036	0.817036	2.02797	1.85343	2.26378	0.619685	307.48	218	6.15939e-05	0.0367572	0.000659375	TRUE	0
AS	Inverse variance weighted	219	0.254356	0.0398387	1.71776e-10	0.176273	0.33244	1.28963	1.19276	1.39437	0.179959	291.537	218	0.000640406	0.036605	0.000774715	TRUE	0
AS	Weighted median	219	0.175154	0.055817	0.00170108	0.0657522	0.284555	1.19143	1.06796	1.32917	0.179959	291.537	218	0.000640406	0.036605	0.000774715	TRUE	0
AS	MR Egger	219	0.09558	0.124549	0.443672	-0.148536	0.339696	1.1003	0.861969	1.40452	0.179959	291.537	218	0.000640406	0.036605	0.000774715	TRUE	0
AS	CM	219	0.313049	NA	1.23939e-06	0.203049	0.423049	1.36759	1.22513	1.52661	0.179959	291.537	218	0.000640406	0.036605	0.000774715	TRUE	0
AIS	Inverse variance weighted	219	0.256074	0.0423712	1.5072e-09	0.173027	0.339122	1.29185	1.1889	1.40371	0.405788	279.693	218	0.00301961	0.036605	0.000742182	TRUE	0
AIS	Weighted median	219	0.168616	0.0637155	0.00813564	0.0437336	0.293498	1.18367	1.0447	1.34111	0.405788	279.693	218	0.00301961	0.036605	0.000742182	TRUE	0
AIS	MR Egger	219	0.15075	0.133367	0.259583	-0.11065	0.41215	1.16271	0.895252	1.51006	0.405788	279.693	218	0.00301961	0.036605	0.000742182	TRUE	0
AIS	CM	219	0.27979	NA	4.71245e-07	0.18979	0.37979	1.32285	1.209	1.46198	0.405788	279.693	218	0.00301961	0.036605	0.000742182	TRUE	0
LAS	Inverse variance weighted	219	0.394008	0.105371	0.000184582	0.18748	0.600535	1.48291	1.20621	1.82309	0.509615	281.762	218	0.00233115	0.036605	0.00198842	TRUE	0
LAS	Weighted median	219	0.454697	0.163381	0.00538498	0.134471	0.774923	1.5757	1.14393	2.17043	0.509615	281.762	218	0.00233115	0.036605	0.00198842	TRUE	0
LAS	MR Egger	219	0.185998	0.332118	0.576033	-0.464953	0.83695	1.20442	0.628164	2.30931	0.509615	281.762	218	0.00233115	0.036605	0.00198842	TRUE	0
LAS	CM	219	0.711797	NA	0.0171152	0.111797	1.1018	2.03765	1.11829	3.00957	0.509615	281.762	218	0.00233115	0.036605	0.00198842	TRUE	0
SVS	Inverse variance weighted	219	0.100655	0.0966251	0.297547	-0.0887301	0.29004	1.1059	0.915092	1.33648	0.86442	273.688	218	0.00620975	0.036605	0.00138842	TRUE	0
SVS	Weighted median	219	0.124065	0.152414	0.415644	-0.174666	0.422795	1.13209	0.839738	1.52622	0.86442	273.688	218	0.00620975	0.036605	0.00138842	TRUE	0
SVS	MR Egger	219	0.150029	0.30462	0.622855	-0.447027	0.747085	1.16187	0.639527	2.11084	0.86442	273.688	218	0.00620975	0.036605	0.00138842	TRUE	0
SVS	CM	219	0.252231	NA	0.112847	-0.107769	0.612231	1.28689	0.897835	1.84454	0.86442	273.688	218	0.00620975	0.036605	0.00138842	TRUE	0
CES	Inverse variance weighted	220	0.232167	0.0717958	0.00122194	0.0914468	0.372886	1.26133	1.09576	1.45192	0.680204	204.162	219	0.756032	0.0367197	0.00101286	TRUE	0
CES	Weighted median	220	0.233809	0.123706	0.0587522	-0.00865405	0.476272	1.2634	0.991383	1.61006	0.680204	204.162	219	0.756032	0.0367197	0.00101286	TRUE	0
CES	MR Egger	220	0.320768	0.226355	0.157881	-0.122888	0.764424	1.37819	0.884363	2.14776	0.680204	204.162	219	0.756032	0.0367197	0.00101286	TRUE	0
CES	CM	220	0.450773	NA	0.00956868	0.120773	0.740773	1.56952	1.12837	2.09756	0.680204	204.162	219	0.756032	0.0367197	0.00101286	TRUE	0
IA	Inverse variance weighted	185	0.388792	0.0906037	1.77767e-05	0.211209	0.566376	1.4752	1.23517	1.76187	0.0655556	200.968	184	0.185879	0.0314801	0.00276467	TRUE	4.11855e-226
IA	Weighted median	185	0.340813	0.144024	0.0179634	0.058527	0.6231	1.40609	1.06027	1.8647	0.0655556	200.968	184	0.185879	0.0314801	0.00276467	TRUE	4.11855e-226
IA	MR Egger	185	-0.115996	0.286963	0.686524	-0.678444	0.446452	0.890479	0.507406	1.56276	0.0655556	200.968	184	0.185879	0.0314801	0.00276467	TRUE	4.11855e-226
IA	CM	185	0.50451	NA	0.00317857	0.14451	0.76451	1.65617	1.15547	2.14794	0.0655556	200.968	184	0.185879	0.0314801	0.00276467	TRUE	4.11855e-226
FinnGen Datafreeze 5 release (43)
Atrial fibrillation and flutter	Inverse variance weighted	220	0.589934	0.0590055	1.55588e-23	0.474283	0.705584	1.80387	1.60686	2.02503	0.933963	254.559	219	0.0498421	0.0368724	0.00266872	TRUE	0
Atrial fibrillation and flutter	Weighted median	220	0.531473	0.0882431	1.71396e-09	0.358516	0.704429	1.70144	1.4312	2.02269	0.933963	254.559	219	0.0498421	0.0368724	0.00266872	TRUE	0
Atrial fibrillation and flutter	MR Egger	220	0.575293	0.186134	0.00225685	0.210469	0.940116	1.77765	1.23426	2.56028	0.933963	254.559	219	0.0498421	0.0368724	0.00266872	TRUE	0
Atrial fibrillation and flutter	CM	220	0.86909	NA	3.4776e-12	0.64909	1.04909	2.38474	1.9138	2.85505	0.933963	254.559	219	0.0498421	0.0368724	0.00266872	TRUE	0
Cerebral aneurysm, nonruptured	Inverse variance weighted	220	0.0733893	0.169483	0.665002	-0.258798	0.405577	1.07615	0.771979	1.50017	0.182834	211.037	219	0.638046	0.0368724	0.0010352	TRUE	0
Cerebral aneurysm, nonruptured	Weighted median	220	0.0228961	0.273767	0.933348	-0.513688	0.55948	1.02316	0.598285	1.74976	0.182834	211.037	219	0.638046	0.0368724	0.0010352	TRUE	0
Cerebral aneurysm, nonruptured	MR Egger	220	-0.60303	0.533797	0.259844	-1.64927	0.443212	0.547151	0.19219	1.5577	0.182834	211.037	219	0.638046	0.0368724	0.0010352	TRUE	0
Cerebral aneurysm, nonruptured	CM	220	0.112005	NA	0.704839	-0.457995	0.602005	1.11852	0.63255	1.82577	0.182834	211.037	219	0.638046	0.0368724	0.0010352	TRUE	0
Angina pectoris	Inverse variance weighted	220	0.329003	0.0587951	2.19665e-08	0.213765	0.444242	1.38958	1.23833	1.55931	0.0221379	293.363	219	0.000583656	0.0368724	0.0016276	TRUE	0
Angina pectoris	Weighted median	220	0.34934	0.0885285	7.94427e-05	0.175824	0.522856	1.41813	1.19223	1.68684	0.0221379	293.363	219	0.000583656	0.0368724	0.0016276	TRUE	0
Angina pectoris	MR Egger	220	-0.0712891	0.183202	0.69756	-0.430364	0.287786	0.931193	0.650272	1.33347	0.0221379	293.363	219	0.000583656	0.0368724	0.0016276	TRUE	0
Angina pectoris	CM	220	0.602359	NA	8.65145e-08	0.422359	0.742359	1.82642	1.52556	2.10089	0.0221379	293.363	219	0.000583656	0.0368724	0.0016276	TRUE	0
Aortic aneurysm	Inverse variance weighted	220	0.340881	0.109727	0.00189231	0.125816	0.555945	1.40619	1.13407	1.74359	0.983329	245.412	219	0.106363	0.0368724	0.00122399	TRUE	0
Aortic aneurysm	Weighted median	220	0.311285	0.16663	0.0617458	-0.0153105	0.637881	1.36518	0.984806	1.89247	0.983329	245.412	219	0.106363	0.0368724	0.00122399	TRUE	0
Aortic aneurysm	MR Egger	220	0.334013	0.346216	0.335737	-0.34457	1.0126	1.39656	0.708525	2.75274	0.983329	245.412	219	0.106363	0.0368724	0.00122399	TRUE	0
Aortic aneurysm	CM	220	0.921674	NA	0.0110877	0.161674	1.29167	2.5135	1.17548	3.63887	0.983329	245.412	219	0.106363	0.0368724	0.00122399	TRUE	0
Dissection of aorta	Inverse variance weighted	220	0.252158	0.253061	0.319041	-0.243842	0.748158	1.2868	0.783611	2.1131	0.528577	235.862	219	0.206808	0.0368724	0.00114435	TRUE	0
Dissection of aorta	Weighted median	220	0.0358683	0.394683	0.927589	-0.73771	0.809447	1.03652	0.478208	2.24667	0.528577	235.862	219	0.206808	0.0368724	0.00114435	TRUE	0
Dissection of aorta	MR Egger	220	0.729689	0.797867	0.361439	-0.834131	2.29351	2.07444	0.434252	9.90965	0.528577	235.862	219	0.206808	0.0368724	0.00114435	TRUE	0
Dissection of aorta	CM	220	0.697346	NA	0.0661585	-0.0426542	1.47735	2.00841	0.958243	4.3813	0.528577	235.862	219	0.206808	0.0368724	0.00114435	TRUE	0
Arterial embolism and thrombosis	Inverse variance weighted	220	0.500959	0.187891	0.00767095	0.132692	0.869226	1.6503	1.1419	2.38506	0.879635	215.284	219	0.558296	0.0368724	0.00107246	TRUE	0
Arterial embolism and thrombosis	Weighted median	220	0.832491	0.312043	0.00763327	0.220887	1.4441	2.29904	1.24718	4.23802	0.879635	215.284	219	0.558296	0.0368724	0.00107246	TRUE	0
Arterial embolism and thrombosis	MR Egger	220	0.585964	0.591329	0.32282	-0.57304	1.74497	1.79672	0.563809	5.72572	0.879635	215.284	219	0.558296	0.0368724	0.00107246	TRUE	0
Arterial embolism and thrombosis	CM	220	1.4075	NA	0.00606907	0.467502	1.9575	4.08574	1.596	7.08162	0.879635	215.284	219	0.558296	0.0368724	0.00107246	TRUE	0
Atherosclerosis, excluding cerebral, coronary and PAD	Inverse variance weighted	220	0.481216	0.0738327	7.14116e-11	0.336504	0.625928	1.61804	1.40004	1.86998	0.751875	238.176	219	0.178146	0.0368724	0.00133335	TRUE	0
Atherosclerosis, excluding cerebral, coronary and PAD	Weighted median	220	0.392857	0.119874	0.00104824	0.157904	0.62781	1.48121	1.17105	1.8735	0.751875	238.176	219	0.178146	0.0368724	0.00133335	TRUE	0
Atherosclerosis, excluding cerebral, coronary and PAD	MR Egger	220	0.411322	0.232856	0.0787244	-0.0450755	0.867719	1.50881	0.955925	2.38147	0.751875	238.176	219	0.178146	0.0368724	0.00133335	TRUE	0
Atherosclerosis, excluding cerebral, coronary and PAD	CM	220	0.66235	NA	8.42779e-08	0.45235	1.00235	1.93934	1.572	2.72468	0.751875	238.176	219	0.178146	0.0368724	0.00133335	TRUE	0
AV-block	Inverse variance weighted	220	0.371247	0.112672	0.000984395	0.150411	0.592083	1.44954	1.16231	1.80775	0.179927	214.642	219	0.570526	0.0368724	0.00141713	TRUE	0
AV-block	Weighted median	220	0.414547	0.174507	0.0175237	0.072513	0.756581	1.51368	1.07521	2.13098	0.179927	214.642	219	0.570526	0.0368724	0.00141713	TRUE	0
AV-block	MR Egger	220	0.823309	0.354417	0.0211014	0.128651	1.51797	2.27802	1.13729	4.56294	0.179927	214.642	219	0.570526	0.0368724	0.00141713	TRUE	0
AV-block	CM	220	0.690523	NA	0.000362559	0.340523	0.990523	1.99476	1.40568	2.69264	0.179927	214.642	219	0.570526	0.0368724	0.00141713	TRUE	0
Cardiac arrest	Inverse variance weighted	220	0.389532	0.173826	0.0250306	0.0488331	0.730232	1.47629	1.05005	2.07556	0.1026	239.908	219	0.158531	0.0368724	0.00207921	TRUE	0
Cardiac arrest	Weighted median	220	0.261649	0.270961	0.334228	-0.269435	0.792733	1.29907	0.763811	2.20943	0.1026	239.908	219	0.158531	0.0368724	0.00207921	TRUE	0
Cardiac arrest	MR Egger	220	-0.45828	0.545408	0.401688	-1.52728	0.610719	0.632371	0.217126	1.84176	0.1026	239.908	219	0.158531	0.0368724	0.00207921	TRUE	0
Cardiac arrest	CM	220	0.455117	NA	0.198493	-0.194883	0.995117	1.57636	0.822931	2.70504	0.1026	239.908	219	0.158531	0.0368724	0.00207921	TRUE	0
Cardiomyopathy	Inverse variance weighted	220	0.288806	0.0998277	0.00381526	0.0931437	0.484468	1.33483	1.09762	1.62331	0.808122	200.353	219	0.81206	0.0368724	0.00130625	TRUE	0
Cardiomyopathy	Weighted median	220	0.143352	0.159953	0.370139	-0.170156	0.456859	1.15414	0.843533	1.57911	0.808122	200.353	219	0.81206	0.0368724	0.00130625	TRUE	0
Cardiomyopathy	MR Egger	220	0.361239	0.314181	0.251495	-0.254557	0.977034	1.43511	0.77526	2.65657	0.808122	200.353	219	0.81206	0.0368724	0.00130625	TRUE	0
Cardiomyopathy	CM	220	0.0450599	NA	0.776676	-0.30494	0.41506	1.04609	0.737168	1.51446	0.808122	200.353	219	0.81206	0.0368724	0.00130625	TRUE	0
Cerebrovascular diseases	Inverse variance weighted	220	0.170197	0.047436	0.000333308	0.0772227	0.263172	1.18554	1.08028	1.30105	0.255763	228.188	219	0.321044	0.0368724	0.00110478	TRUE	0
Cerebrovascular diseases	Weighted median	220	0.175901	0.0755376	0.0198774	0.0278473	0.323955	1.19232	1.02824	1.38258	0.255763	228.188	219	0.321044	0.0368724	0.00110478	TRUE	0
Cerebrovascular diseases	MR Egger	220	0.00905294	0.149155	0.951658	-0.283291	0.301397	1.00909	0.7533	1.35175	0.255763	228.188	219	0.321044	0.0368724	0.00110478	TRUE	0
Cerebrovascular diseases	CM	220	0.352746	NA	0.000679645	0.122746	0.512746	1.42297	1.1306	1.66987	0.255763	228.188	219	0.321044	0.0368724	0.00110478	TRUE	0
Major coronary heart disease event	Inverse variance weighted	220	0.294766	0.0538265	4.34527e-08	0.189266	0.400266	1.34281	1.20836	1.49222	0.10187	278.017	219	0.00425111	0.0368724	0.00144456	TRUE	0
Major coronary heart disease event	Weighted median	220	0.358107	0.0837685	1.91168e-05	0.193921	0.522293	1.43062	1.214	1.68589	0.10187	278.017	219	0.00425111	0.0368724	0.00144456	TRUE	0
Major coronary heart disease event	MR Egger	220	0.0317644	0.168836	0.850944	-0.299154	0.362682	1.03227	0.741445	1.43718	0.10187	278.017	219	0.00425111	0.0368724	0.00144456	TRUE	0
Major coronary heart disease event	CM	220	0.521945	NA	1.84365e-09	0.371945	0.681945	1.6853	1.45055	1.97772	0.10187	278.017	219	0.00425111	0.0368724	0.00144456	TRUE	0
Conduction disorders	Inverse variance weighted	220	0.186362	0.0832752	0.0252273	0.0231426	0.349581	1.20486	1.02341	1.41847	0.0570841	194.099	219	0.886087	0.0368724	0.00123543	TRUE	0
Conduction disorders	Weighted median	220	0.281732	0.122001	0.0209296	0.0426092	0.520854	1.32542	1.04353	1.68347	0.0570841	194.099	219	0.886087	0.0368724	0.00123543	TRUE	0
Conduction disorders	MR Egger	220	0.661763	0.262117	0.0122919	0.148014	1.17551	1.93821	1.15953	3.2398	0.0570841	194.099	219	0.886087	0.0368724	0.00123543	TRUE	0
Conduction disorders	CM	220	0.115149	NA	0.435887	-0.204851	0.635149	1.12204	0.814769	1.8873	0.0570841	194.099	219	0.886087	0.0368724	0.00123543	TRUE	0
Coronary atherosclerosis	Inverse variance weighted	220	0.344351	0.0556438	6.07415e-10	0.23529	0.453413	1.41107	1.26528	1.57367	0.341132	315.134	219	2.20646e-05	0.0368724	0.00175499	TRUE	0
Coronary atherosclerosis	Weighted median	220	0.320782	0.0763865	2.67558e-05	0.171064	0.470499	1.3782	1.18657	1.60079	0.341132	315.134	219	2.20646e-05	0.0368724	0.00175499	TRUE	0
Coronary atherosclerosis	MR Egger	220	0.185933	0.175133	0.289562	-0.157328	0.529194	1.20434	0.854424	1.69756	0.341132	315.134	219	2.20646e-05	0.0368724	0.00175499	TRUE	0
Coronary atherosclerosis	CM	220	0.588965	NA	8.38343e-09	0.408965	0.698965	1.80212	1.50526	2.01167	0.341132	315.134	219	2.20646e-05	0.0368724	0.00175499	TRUE	0
DVT of lower extremities and pulmonary embolism	Inverse variance weighted	220	0.381485	0.0686269	2.71598e-08	0.246976	0.515994	1.46446	1.28015	1.6753	0.0561396	263.879	219	0.0204466	0.0368724	0.00137699	TRUE	0
DVT of lower extremities and pulmonary embolism	Weighted median	220	0.448273	0.101895	1.08579e-05	0.248558	0.647988	1.56561	1.28218	1.91169	0.0561396	263.879	219	0.0204466	0.0368724	0.00137699	TRUE	0
DVT of lower extremities and pulmonary embolism	MR Egger	220	0.772188	0.214601	0.000396443	0.351571	1.19281	2.1645	1.4213	3.29632	0.0561396	263.879	219	0.0204466	0.0368724	0.00137699	TRUE	0
DVT of lower extremities and pulmonary embolism	CM	220	0.701608	NA	2.64534e-09	0.541608	0.911608	2.01699	1.71877	2.48832	0.0561396	263.879	219	0.0204466	0.0368724	0.00137699	TRUE	0
Endocarditis	Inverse variance weighted	220	-0.126371	0.247719	0.609954	-0.611901	0.359158	0.881288	0.542319	1.43212	0.264323	206.887	219	0.711511	0.0368724	0.00131813	TRUE	0
Endocarditis	Weighted median	220	-0.223009	0.392522	0.569937	-0.992352	0.546334	0.800108	0.370704	1.72691	0.264323	206.887	219	0.711511	0.0368724	0.00131813	TRUE	0
Endocarditis	MR Egger	220	0.701257	0.779924	0.369573	-0.827395	2.22991	2.01628	0.437187	9.29901	0.264323	206.887	219	0.711511	0.0368724	0.00131813	TRUE	0
Endocarditis	CM	220	-0.456741	NA	0.292368	-1.12674	0.353259	0.633344	0.324088	1.4237	0.264323	206.887	219	0.711511	0.0368724	0.00131813	TRUE	0
All-cause Heart Failure	Inverse variance weighted	220	0.591887	0.0416425	7.55273e-46	0.510268	0.673507	1.8074	1.66574	1.9611	0.436812	223.081	219	0.410758	0.0368724	0.00196623	TRUE	0
All-cause Heart Failure	Weighted median	220	0.618771	0.065788	5.17673e-21	0.489826	0.747715	1.85664	1.63203	2.11217	0.436812	223.081	219	0.410758	0.0368724	0.00196623	TRUE	0
All-cause Heart Failure	MR Egger	220	0.688784	0.131181	3.5928e-07	0.43167	0.945898	1.99129	1.53983	2.57513	0.436812	223.081	219	0.410758	0.0368724	0.00196623	TRUE	0
All-cause Heart Failure	CM	220	0.812405	NA	1.69949e-25	0.682405	0.922405	2.25332	1.97863	2.51533	0.436812	223.081	219	0.410758	0.0368724	0.00196623	TRUE	0
Hypotension	Inverse variance weighted	220	0.132713	0.12362	0.283025	-0.109583	0.375008	1.14192	0.896207	1.455	0.699091	200.498	219	0.810077	0.0368724	0.000923606	TRUE	0
Hypotension	Weighted median	220	0.220719	0.205931	0.283804	-0.182905	0.624344	1.24697	0.832847	1.86702	0.699091	200.498	219	0.810077	0.0368724	0.000923606	TRUE	0
Hypotension	MR Egger	220	0.275513	0.389098	0.479651	-0.48712	1.03815	1.31721	0.614393	2.82398	0.699091	200.498	219	0.810077	0.0368724	0.000923606	TRUE	0
Hypotension	CM	220	0.157384	NA	0.532896	-0.302616	0.517384	1.17044	0.738883	1.67763	0.699091	200.498	219	0.810077	0.0368724	0.000923606	TRUE	0
Hypertensive Heart Disease	Inverse variance weighted	220	0.827538	0.0980778	3.24014e-17	0.635306	1.01977	2.28768	1.8876	2.77256	0.664303	247.724	219	0.0887916	0.0368724	0.00196872	TRUE	0
Hypertensive Heart Disease	Weighted median	220	0.725221	0.144287	5.00173e-07	0.442419	1.00802	2.06519	1.55647	2.74018	0.664303	247.724	219	0.0887916	0.0368724	0.00196872	TRUE	0
Hypertensive Heart Disease	MR Egger	220	0.955131	0.309612	0.00229952	0.348291	1.56197	2.59901	1.41664	4.76821	0.664303	247.724	219	0.0887916	0.0368724	0.00196872	TRUE	0
Hypertensive Heart Disease	CM	220	1.15742	NA	2.82667e-08	0.697421	1.40742	3.18172	2.00856	4.0854	0.664303	247.724	219	0.0887916	0.0368724	0.00196872	TRUE	0
Nontraumatic intracranial haemmorrhage	Inverse variance weighted	220	0.223155	0.102479	0.029438	0.0222964	0.424014	1.25001	1.02255	1.52808	0.326114	222.569	219	0.420186	0.0368724	0.00110464	TRUE	0
Nontraumatic intracranial haemmorrhage	Weighted median	220	0.261014	0.175433	0.136796	-0.0828345	0.604862	1.29825	0.920503	1.831	0.326114	222.569	219	0.420186	0.0368724	0.00110464	TRUE	0
Nontraumatic intracranial haemmorrhage	MR Egger	220	-0.0778628	0.322568	0.809485	-0.710097	0.554371	0.925091	0.491597	1.74085	0.326114	222.569	219	0.420186	0.0368724	0.00110464	TRUE	0
Nontraumatic intracranial haemmorrhage	CM	220	0.463299	NA	0.00546529	0.173299	0.823299	1.58931	1.18922	2.278	0.326114	222.569	219	0.420186	0.0368724	0.00110464	TRUE	0
Ischemic heart diseases	Inverse variance weighted	220	0.326646	0.0498925	5.87105e-11	0.228856	0.424435	1.38631	1.25716	1.52873	0.184302	326.865	219	3.08022e-06	0.0368724	0.00178749	TRUE	0
Ischemic heart diseases	Weighted median	220	0.418668	0.0687611	1.13814e-09	0.283896	0.553439	1.51994	1.32829	1.73922	0.184302	326.865	219	3.08022e-06	0.0368724	0.00178749	TRUE	0
Ischemic heart diseases	MR Egger	220	0.12862	0.156805	0.412967	-0.178718	0.435958	1.13726	0.836342	1.54644	0.184302	326.865	219	3.08022e-06	0.0368724	0.00178749	TRUE	0
Ischemic heart diseases	CM	220	0.659064	NA	3.81071e-13	0.539064	0.779064	1.93298	1.7144	2.17943	0.184302	326.865	219	3.08022e-06	0.0368724	0.00178749	TRUE	0
Death due to cardiac causes	Inverse variance weighted	220	0.36395	0.0699015	1.92319e-07	0.226943	0.500957	1.439	1.25476	1.6503	0.236642	227.754	219	0.328308	0.0368724	0.00117038	TRUE	0
Death due to cardiac causes	Weighted median	220	0.413497	0.117867	0.000451213	0.182477	0.644516	1.5121	1.20019	1.90506	0.236642	227.754	219	0.328308	0.0368724	0.00117038	TRUE	0
Death due to cardiac causes	MR Egger	220	0.611388	0.219896	0.00590485	0.180392	1.04238	1.84299	1.19769	2.83597	0.236642	227.754	219	0.328308	0.0368724	0.00117038	TRUE	0
Death due to cardiac causes	CM	220	0.551724	NA	1.29925e-05	0.301724	0.851724	1.73624	1.35219	2.34368	0.236642	227.754	219	0.328308	0.0368724	0.00117038	TRUE	0
Left bundle-branch block	Inverse variance weighted	220	-0.076992	0.192536	0.689242	-0.454362	0.300378	0.925897	0.634853	1.35037	0.556111	212.899	219	0.603465	0.0368724	0.00135289	TRUE	0
Left bundle-branch block	Weighted median	220	-0.153746	0.30391	0.612932	-0.74941	0.441918	0.85749	0.472645	1.55569	0.556111	212.899	219	0.603465	0.0368724	0.00135289	TRUE	0
Left bundle-branch block	MR Egger	220	0.261735	0.605965	0.666219	-0.925957	1.44943	1.29918	0.396152	4.26067	0.556111	212.899	219	0.603465	0.0368724	0.00135289	TRUE	0
Left bundle-branch block	CM	220	-0.492972	NA	0.255481	-1.05297	0.277028	0.610808	0.348899	1.3192	0.556111	212.899	219	0.603465	0.0368724	0.00135289	TRUE	0
Myocardial infarction	Inverse variance weighted	220	0.390486	0.0658555	3.03992e-09	0.261409	0.519562	1.4777	1.29876	1.68129	0.584807	286.756	219	0.00142025	0.0368724	0.00165846	TRUE	0
Myocardial infarction	Weighted median	220	0.490782	0.101077	1.20073e-06	0.292671	0.688894	1.63359	1.34	1.99151	0.584807	286.756	219	0.00142025	0.0368724	0.00165846	TRUE	0
Myocardial infarction	MR Egger	220	0.282877	0.207423	0.174046	-0.123671	0.689426	1.32694	0.88367	1.99257	0.584807	286.756	219	0.00142025	0.0368724	0.00165846	TRUE	0
Myocardial infarction	CM	220	0.724063	NA	5.23594e-14	0.564063	0.904063	2.0628	1.7578	2.46962	0.584807	286.756	219	0.00142025	0.0368724	0.00165846	TRUE	0
Myocarditis	Inverse variance weighted	220	0.211909	0.196198	0.280109	-0.17264	0.596457	1.23603	0.841441	1.81567	0.407777	247.107	219	0.0932478	0.0368724	0.00210953	TRUE	0
Myocarditis	Weighted median	220	-0.0932326	0.312978	0.765789	-0.70667	0.520205	0.910982	0.493284	1.68237	0.407777	247.107	219	0.0932478	0.0368724	0.00210953	TRUE	0
Myocarditis	MR Egger	220	-0.274245	0.618149	0.657732	-1.48582	0.937328	0.760146	0.226317	2.55315	0.407777	247.107	219	0.0932478	0.0368724	0.00210953	TRUE	0
Myocarditis	CM	220	-0.0459003	NA	0.840141	-0.5759	0.5941	0.955137	0.562198	1.8114	0.407777	247.107	219	0.0932478	0.0368724	0.00210953	TRUE	0
Non-rheumatic valve diseases	Inverse variance weighted	220	0.0570073	0.0697929	0.414039	-0.0797867	0.193801	1.05866	0.923313	1.21386	0.476331	306.155	219	9.06139e-05	0.0368724	0.00184078	TRUE	0
Non-rheumatic valve diseases	Weighted median	220	0.00805	0.0937011	0.931537	-0.175604	0.191704	1.00808	0.83895	1.21131	0.476331	306.155	219	9.06139e-05	0.0368724	0.00184078	TRUE	0
Non-rheumatic valve diseases	MR Egger	220	-0.0917938	0.219959	0.676853	-0.522913	0.339325	0.912293	0.592791	1.404	0.476331	306.155	219	9.06139e-05	0.0368724	0.00184078	TRUE	0
Non-rheumatic valve diseases	CM	220	0.00175052	NA	1	-0.198249	0.211751	1.00175	0.820165	1.23584	0.476331	306.155	219	9.06139e-05	0.0368724	0.00184078	TRUE	0
Peripheral artery disease	Inverse variance weighted	220	0.526212	0.0697704	4.62604e-14	0.389462	0.662962	1.69251	1.47619	1.94053	0.87459	231.03	219	0.275475	0.0368724	0.00136224	TRUE	0
Peripheral artery disease	Weighted median	220	0.370988	0.113506	0.00108137	0.148517	0.59346	1.44917	1.16011	1.81024	0.87459	231.03	219	0.275475	0.0368724	0.00136224	TRUE	0
Peripheral artery disease	MR Egger	220	0.493237	0.220084	0.026025	0.0618737	0.924601	1.63761	1.06383	2.52086	0.87459	231.03	219	0.275475	0.0368724	0.00136224	TRUE	0
Peripheral artery disease	CM	220	0.58626	NA	2.43364e-08	0.40626	0.83626	1.79725	1.50119	2.30772	0.87459	231.03	219	0.275475	0.0368724	0.00136224	TRUE	0
Paroxysmal tachycardia	Inverse variance weighted	220	0.257387	0.0807723	0.00143965	0.0990738	0.415701	1.29355	1.10415	1.51543	0.0223258	207.349	219	0.703636	0.0368724	0.00178667	TRUE	0
Paroxysmal tachycardia	Weighted median	220	0.111321	0.136396	0.414409	-0.156015	0.378657	1.11775	0.855546	1.46032	0.0223258	207.349	219	0.703636	0.0368724	0.00178667	TRUE	0
Paroxysmal tachycardia	MR Egger	220	-0.29755	0.25432	0.243286	-0.796017	0.200917	0.742636	0.451122	1.22252	0.0223258	207.349	219	0.703636	0.0368724	0.00178667	TRUE	0
Paroxysmal tachycardia	CM	220	0.167012	NA	0.264319	-0.112988	0.457012	1.18177	0.893162	1.57935	0.0223258	207.349	219	0.703636	0.0368724	0.00178667	TRUE	0
Pericarditis	Inverse variance weighted	220	-0.0904407	0.260217	0.728172	-0.600467	0.419585	0.913529	0.548556	1.52133	0.340508	258.478	219	0.0347617	0.0368724	0.00164536	TRUE	0
Pericarditis	Weighted median	220	0.0288758	0.381008	0.939588	-0.717901	0.775652	1.0293	0.487775	2.17201	0.340508	258.478	219	0.0347617	0.0368724	0.00164536	TRUE	0
Pericarditis	MR Egger	220	-0.832029	0.818794	0.310677	-2.43686	0.772806	0.435165	0.0874345	2.16584	0.340508	258.478	219	0.0347617	0.0368724	0.00164536	TRUE	0
Pericarditis	CM	220	-0.499006	NA	0.340993	-1.58901	0.620994	0.607134	0.204128	1.86078	0.340508	258.478	219	0.0347617	0.0368724	0.00164536	TRUE	0
Phlebitis and thrombophlebitis (not including DVT)	Inverse variance weighted	220	0.408371	0.102327	6.58366e-05	0.207811	0.608932	1.50437	1.23098	1.83847	0.2397	259.68	219	0.0309936	0.0368724	0.00144139	TRUE	0
Phlebitis and thrombophlebitis (not including DVT)	Weighted median	220	0.303879	0.158434	0.0551083	-0.00665078	0.614409	1.35511	0.993371	1.84856	0.2397	259.68	219	0.0309936	0.0368724	0.00144139	TRUE	0
Phlebitis and thrombophlebitis (not including DVT)	MR Egger	220	0.768193	0.321872	0.0178575	0.137325	1.39906	2.15587	1.1472	4.05139	0.2397	259.68	219	0.0309936	0.0368724	0.00144139	TRUE	0
Phlebitis and thrombophlebitis (not including DVT)	CM	220	0.54971	NA	0.00495495	0.17971	0.81971	1.73275	1.19687	2.26984	0.2397	259.68	219	0.0309936	0.0368724	0.00144139	TRUE	0
DVT of lower extremities	Inverse variance weighted	220	0.511747	0.0911082	1.94394e-08	0.333175	0.690319	1.6682	1.39539	1.99435	0.159549	273.786	219	0.00698723	0.0368724	0.00160928	TRUE	0
DVT of lower extremities	Weighted median	220	0.574911	0.132377	1.40554e-05	0.315453	0.83437	1.77697	1.37088	2.30336	0.159549	273.786	219	0.00698723	0.0368724	0.00160928	TRUE	0
DVT of lower extremities	MR Egger	220	0.894412	0.285956	0.00200153	0.333939	1.45488	2.4459	1.39646	4.28399	0.159549	273.786	219	0.00698723	0.0368724	0.00160928	TRUE	0
DVT of lower extremities	CM	220	0.820569	NA	1.75993e-05	0.390569	1.08057	2.27179	1.47782	2.94635	0.159549	273.786	219	0.00698723	0.0368724	0.00160928	TRUE	0
Pulmonary embolism	Inverse variance weighted	220	0.252538	0.0839115	0.00261607	0.088072	0.417005	1.28729	1.09207	1.51741	0.035581	213.308	219	0.595771	0.0368724	0.001018	TRUE	0
Pulmonary embolism	Weighted median	220	0.447284	0.132083	0.000708205	0.188401	0.706167	1.56406	1.20732	2.02621	0.035581	213.308	219	0.595771	0.0368724	0.001018	TRUE	0
Pulmonary embolism	MR Egger	220	0.78207	0.264077	0.00340037	0.264479	1.29966	2.18599	1.30275	3.66805	0.035581	213.308	219	0.595771	0.0368724	0.001018	TRUE	0
Pulmonary embolism	CM	220	0.631074	NA	5.77213e-05	0.321074	0.891074	1.87963	1.37861	2.43775	0.035581	213.308	219	0.595771	0.0368724	0.001018	TRUE	0
Pulmonary heart disease, diseases of pulmonary circulation	Inverse variance weighted	220	0.252616	0.0806988	0.00174599	0.0944458	0.410785	1.28739	1.09905	1.508	0.01118	207.383	219	0.70306	0.0368724	0.000992679	TRUE	0
Pulmonary heart disease, diseases of pulmonary circulation	Weighted median	220	0.433167	0.123308	0.000443282	0.191483	0.674851	1.54213	1.21104	1.96374	0.01118	207.383	219	0.70306	0.0368724	0.000992679	TRUE	0
Pulmonary heart disease, diseases of pulmonary circulation	MR Egger	220	0.868739	0.253946	0.00074495	0.371004	1.36647	2.3839	1.44919	3.9215	0.01118	207.383	219	0.70306	0.0368724	0.000992679	TRUE	0
Pulmonary heart disease, diseases of pulmonary circulation	CM	220	0.618979	NA	0.000350092	0.258979	0.868979	1.85703	1.29561	2.38447	0.01118	207.383	219	0.70306	0.0368724	0.000992679	TRUE	0
Right bundle-branch block	Inverse variance weighted	220	-0.207681	0.263652	0.430867	-0.72444	0.309077	0.812466	0.484596	1.36217	0.664263	222.925	219	0.413617	0.0368724	0.00142273	TRUE	0
Right bundle-branch block	Weighted median	220	-0.476803	0.409902	0.244744	-1.28021	0.326606	0.620765	0.277979	1.38625	0.664263	222.925	219	0.413617	0.0368724	0.00142273	TRUE	0
Right bundle-branch block	MR Egger	220	0.135108	0.831754	0.871112	-1.49513	1.76535	1.14466	0.224219	5.84359	0.664263	222.925	219	0.413617	0.0368724	0.00142273	TRUE	0
Right bundle-branch block	CM	220	-0.618496	NA	0.235548	-1.8085	0.321504	0.538754	0.1639	1.3792	0.664263	222.925	219	0.413617	0.0368724	0.00142273	TRUE	0
Subarachnoid haemmorrhage	Inverse variance weighted	220	0.246894	0.14602	0.090871	-0.0393055	0.533093	1.28004	0.961457	1.7042	0.073193	208.689	219	0.680331	0.0368724	0.00104405	TRUE	0
Subarachnoid haemmorrhage	Weighted median	220	0.244781	0.23129	0.289906	-0.208548	0.69811	1.27734	0.811762	2.00995	0.073193	208.689	219	0.680331	0.0368724	0.00104405	TRUE	0
Subarachnoid haemmorrhage	MR Egger	220	-0.538195	0.459881	0.243162	-1.43956	0.363173	0.583801	0.237031	1.43788	0.073193	208.689	219	0.680331	0.0368724	0.00104405	TRUE	0
Subarachnoid haemmorrhage	CM	220	0.226419	NA	0.271904	-0.223581	0.776419	1.2541	0.79965	2.17367	0.073193	208.689	219	0.680331	0.0368724	0.00104405	TRUE	0
Ischaemic Stroke, excluding all haemorrhages	Inverse variance weighted	220	0.19248	0.0568488	0.000709644	0.0810565	0.303904	1.21225	1.08443	1.35514	0.509846	228.846	219	0.310176	0.0368724	0.00113208	TRUE	0
Ischaemic Stroke, excluding all haemorrhages	Weighted median	220	0.186547	0.0912364	0.0408893	0.0077232	0.36537	1.20508	1.00775	1.44105	0.509846	228.846	219	0.310176	0.0368724	0.00113208	TRUE	0
Ischaemic Stroke, excluding all haemorrhages	MR Egger	220	0.0803899	0.179079	0.653945	-0.270606	0.431385	1.08371	0.762917	1.53939	0.509846	228.846	219	0.310176	0.0368724	0.00113208	TRUE	0
Ischaemic Stroke, excluding all haemorrhages	CM	220	0.247737	NA	0.0245646	0.0777369	0.457737	1.28112	1.08084	1.58049	0.509846	228.846	219	0.310176	0.0368724	0.00113208	TRUE	0
Stroke, including SAH	Inverse variance weighted	220	0.205235	0.0530785	0.000110346	0.101202	0.309269	1.22781	1.1065	1.36243	0.182501	234.079	219	0.230785	0.0368724	0.00117312	TRUE	0
Stroke, including SAH	Weighted median	220	0.184819	0.0867031	0.033037	0.0148811	0.354757	1.203	1.01499	1.42583	0.182501	234.079	219	0.230785	0.0368724	0.00117312	TRUE	0
Stroke, including SAH	MR Egger	220	-0.0063903	0.166877	0.969489	-0.333469	0.320688	0.99363	0.716434	1.37808	0.182501	234.079	219	0.230785	0.0368724	0.00117312	TRUE	0
Stroke, including SAH	CM	220	0.152564	NA	0.0896858	-0.0174362	0.592564	1.16482	0.982715	1.80862	0.182501	234.079	219	0.230785	0.0368724	0.00117312	TRUE	0
Stroke, excluding SAH	Inverse variance weighted	220	0.201792	0.0568513	0.000385997	0.0903638	0.313221	1.22359	1.09457	1.36782	0.35415	251.604	219	0.0644907	0.0368724	0.00124963	TRUE	0
Stroke, excluding SAH	Weighted median	220	0.130021	0.0855385	0.128504	-0.0376345	0.297677	1.13885	0.963065	1.34673	0.35415	251.604	219	0.0644907	0.0368724	0.00124963	TRUE	0
Stroke, excluding SAH	MR Egger	220	0.0442865	0.178905	0.804722	-0.306367	0.39494	1.04528	0.736116	1.4843	0.35415	251.604	219	0.0644907	0.0368724	0.00124963	TRUE	0
Stroke, excluding SAH	CM	220	0.0927691	NA	0.284176	-0.0672309	0.432769	1.09721	0.934979	1.54152	0.35415	251.604	219	0.0644907	0.0368724	0.00124963	TRUE	0
Transient ischemic attack	Inverse variance weighted	220	0.0840309	0.0623986	0.178084	-0.0382704	0.206332	1.08766	0.962453	1.22916	0.017762	238.932	219	0.169389	0.0368724	0.00114198	TRUE	0
Transient ischemic attack	Weighted median	220	0.0211633	0.093516	0.820963	-0.162128	0.204455	1.02139	0.850332	1.22686	0.017762	238.932	219	0.169389	0.0368724	0.00114198	TRUE	0
Transient ischemic attack	MR Egger	220	-0.356186	0.19436	0.068225	-0.737132	0.02476	0.700342	0.478484	1.02507	0.017762	238.932	219	0.169389	0.0368724	0.00114198	TRUE	0
Transient ischemic attack	CM	220	0.0853355	NA	0.423915	-0.124665	0.345335	1.08908	0.882793	1.41246	0.017762	238.932	219	0.169389	0.0368724	0.00114198	TRUE	0
Unstable angina pectoris	Inverse variance weighted	220	0.352297	0.0767933	4.48363e-06	0.201782	0.502812	1.42233	1.22358	1.65336	0.0291345	235.609	219	0.210106	0.0368724	0.00126097	TRUE	0
Unstable angina pectoris	Weighted median	220	0.324701	0.124575	0.0091483	0.0805333	0.568869	1.38362	1.08386	1.76627	0.0291345	235.609	219	0.210106	0.0368724	0.00126097	TRUE	0
Unstable angina pectoris	MR Egger	220	-0.146803	0.239673	0.540837	-0.616562	0.322956	0.863464	0.539797	1.38121	0.0291345	235.609	219	0.210106	0.0368724	0.00126097	TRUE	0
Unstable angina pectoris	CM	220	0.588801	NA	0.00530082	0.158801	0.798801	1.80183	1.17211	2.22288	0.0291345	235.609	219	0.210106	0.0368724	0.00126097	TRUE	0
Varicose veins	Inverse variance weighted	220	0.369014	0.064039	8.29622e-09	0.243497	0.49453	1.44631	1.2757	1.63973	0.166977	366.894	219	1.45054e-09	0.0368724	0.0020407	TRUE	0
Varicose veins	Weighted median	220	0.498246	0.0902251	3.34678e-08	0.321405	0.675087	1.64583	1.37906	1.9642	0.166977	366.894	219	1.45054e-09	0.0368724	0.0020407	TRUE	0
Varicose veins	MR Egger	220	0.633594	0.201228	0.00186995	0.239188	1.028	1.88437	1.27022	2.79547	0.166977	366.894	219	1.45054e-09	0.0368724	0.0020407	TRUE	0
Varicose veins	CM	220	0.693263	NA	5.56587e-13	0.533263	0.893263	2.00023	1.70448	2.44309	0.166977	366.894	219	1.45054e-09	0.0368724	0.0020407	TRUE	0
Vascular dementia	Inverse variance weighted	220	0.0255647	0.229307	0.91123	-0.423877	0.475006	1.02589	0.654504	1.60802	0.71727	336.388	219	5.65344e-07	0.0368724	0.00158452	TRUE	0
Vascular dementia	Weighted median	220	0.134688	0.29903	0.652409	-0.45141	0.720786	1.14418	0.63673	2.05605	0.71727	336.388	219	5.65344e-07	0.0368724	0.00158452	TRUE	0
Vascular dementia	MR Egger	220	-0.222869	0.722681	0.758078	-1.63932	1.19359	0.800219	0.194111	3.29889	0.71727	336.388	219	5.65344e-07	0.0368724	0.00158452	TRUE	0
Vascular dementia	CM	220	-0.108309	NA	0.582049	-0.648309	0.331691	0.897351	0.522929	1.39332	0.71727	336.388	219	5.65344e-07	0.0368724	0.00158452	TRUE	0
Venous thromboembolism	Inverse variance weighted	220	0.369258	0.0661383	2.36232e-08	0.239627	0.498889	1.44666	1.27078	1.64689	0.0497725	279.444	219	0.00357718	0.0368724	0.00145855	TRUE	0
Venous thromboembolism	Weighted median	220	0.44986	0.0968798	3.42589e-06	0.259975	0.639744	1.56809	1.2969	1.896	0.0497725	279.444	219	0.00357718	0.0368724	0.00145855	TRUE	0
Venous thromboembolism	MR Egger	220	0.755847	0.206674	0.000319708	0.350766	1.16093	2.12941	1.42016	3.19289	0.0497725	279.444	219	0.00357718	0.0368724	0.00145855	TRUE	0
Venous thromboembolism	CM	220	0.673656	NA	3.57453e-07	0.483656	0.873656	1.96139	1.62199	2.39565	0.0497725	279.444	219	0.00357718	0.0368724	0.00145855	TRUE	0
Abbreviations:
Beta	MR effect size
SE	standard error of effect size
lCI	lower bound of 95% two-sided confidence interval for effect size estimate
uCI	upper bound of 95% two-sided confidence interval for effect size estimate
OR	odds ratio equal to EXP(beta)
ORlCI	lower bound of 95% two-sided confidence interval for odds ratio equal to EXP(lCI)
ORuCI	upper bound of 95% two-sided confidence interval for odds ratio equal to EXP(uCI)
Q	Cochran Q heterogenity test statistics

## Sheet: Suppl Table 4
Supplementary Table 4. MR results of VAT to 90 proteins
Outcome	Method	nSNP	Beta	SE	P-value	lCI	uCI	OR	ORlCI	ORuCI	Eggger-intercept P-value	Q	Q df	Q P-value	SNP r2 exposure	SNP r2 outcome	Correct causal direction	Steiger P-value
ADM	Inverse variance weighted	221	0.270104	0.0423808	1.85e-10	0.187038	0.353171	1.3101	1.20567	1.42357	0.173768	268.41	220	0.014309	0.0370078	0.010277	TRUE	3.78e-55
ADM	Weighted median	221	0.260474	0.0615474	2.32e-05	0.139842	0.381107	1.29755	1.15009	1.4639	0.173768	268.41	220	0.014309	0.0370078	0.010277	TRUE	3.78e-55
ADM	MR Egger	221	0.438801	0.130656	0.000924347	0.182715	0.694887	1.55085	1.20047	2.00348	0.173768	268.41	220	0.014309	0.0370078	0.010277	TRUE	3.78e-55
ADM	CM	221	0.369951	NA	2.29e-07	0.269951	0.489951	1.44766	1.3099	1.63224	0.173768	268.41	220	0.014309	0.0370078	0.010277	TRUE	3.78e-55
AGRP	Inverse variance weighted	221	-0.128403	0.0461617	0.00540938	-0.21888	-0.0379258	0.879499	0.803419	0.962784	0.811386	307.572	220	8.74e-05	0.0370078	0.0102956	TRUE	4.83e-55
AGRP	Weighted median	221	-0.134221	0.0694723	0.0533587	-0.270387	0.00194477	0.874397	0.763084	1.00195	0.811386	307.572	220	8.74e-05	0.0370078	0.0102956	TRUE	4.83e-55
AGRP	MR Egger	221	-0.0960857	0.142951	0.502192	-0.37627	0.184098	0.908386	0.686417	1.20213	0.811386	307.572	220	8.74e-05	0.0370078	0.0102956	TRUE	4.83e-55
AGRP	CM	221	-0.20068	NA	0.0224277	-0.32068	-0.03068	0.818174	0.725655	0.969786	0.811386	307.572	220	8.74e-05	0.0370078	0.0102956	TRUE	4.83e-55
Beta-NGF	Inverse variance weighted	221	0.011804	0.0549127	0.829799	-0.0958249	0.119433	1.01187	0.908623	1.12686	0.0815639	266.714	220	0.0171019	0.0370078	0.00862617	TRUE	1.97e-65
Beta-NGF	Weighted median	221	0.0448554	0.0797484	0.573801	-0.111451	0.201162	1.04588	0.894535	1.22282	0.0815639	266.714	220	0.0171019	0.0370078	0.00862617	TRUE	1.97e-65
Beta-NGF	MR Egger	221	0.288871	0.167515	0.0860383	-0.0394589	0.617201	1.33492	0.961309	1.85373	0.0815639	266.714	220	0.0171019	0.0370078	0.00862617	TRUE	1.97e-65
Beta-NGF	CM	221	0.100187	NA	0.231839	-0.149813	0.340187	1.10538	0.860869	1.40521	0.0815639	266.714	220	0.0171019	0.0370078	0.00862617	TRUE	1.97e-65
CA-125	Inverse variance weighted	221	-0.0591696	0.0583	0.310146	-0.173438	0.0550984	0.942547	0.84077	1.05664	0.243981	227.185	220	0.355484	0.0370078	0.00738469	TRUE	1.73e-74
CA-125	Weighted median	221	0.0230408	0.0997076	0.81725	-0.172386	0.218468	1.02331	0.841654	1.24417	0.243981	227.185	220	0.355484	0.0370078	0.00738469	TRUE	1.73e-74
CA-125	MR Egger	221	0.138424	0.178888	0.439883	-0.212197	0.489044	1.14846	0.808806	1.63076	0.243981	227.185	220	0.355484	0.0370078	0.00738469	TRUE	1.73e-74
CA-125	CM	221	0.0143772	NA	0.911468	-0.185623	0.224377	1.01448	0.830587	1.25154	0.243981	227.185	220	0.355484	0.0370078	0.00738469	TRUE	1.73e-74
CASP-8	Inverse variance weighted	221	0.0212893	0.0460251	0.64368	-0.0689199	0.111499	1.02152	0.933401	1.11795	0.957746	225.594	220	0.383553	0.0370078	0.00730087	TRUE	3.79e-75
CASP-8	Weighted median	221	0.0564307	0.0761194	0.458485	-0.0927634	0.205625	1.05805	0.911409	1.22829	0.957746	225.594	220	0.383553	0.0370078	0.00730087	TRUE	3.79e-75
CASP-8	MR Egger	221	0.0285115	0.14376	0.842973	-0.253257	0.31028	1.02892	0.776268	1.36381	0.957746	225.594	220	0.383553	0.0370078	0.00730087	TRUE	3.79e-75
CASP-8	CM	221	-0.0607762	NA	0.410426	-0.220776	0.0892238	0.941034	0.801896	1.09333	0.957746	225.594	220	0.383553	0.0370078	0.00730087	TRUE	3.79e-75
CCL20	Inverse variance weighted	221	0.110763	0.041647	0.00782385	0.0291353	0.192391	1.11713	1.02956	1.21214	0.247182	209.648	220	0.680673	0.0370078	0.00700335	TRUE	1.52e-77
CCL20	Weighted median	221	0.0398464	0.0640851	0.534091	-0.0857603	0.165453	1.04065	0.917814	1.17993	0.247182	209.648	220	0.680673	0.0370078	0.00700335	TRUE	1.52e-77
CCL20	MR Egger	221	-0.0300648	0.128317	0.81497	-0.281566	0.221436	0.970383	0.754601	1.24787	0.247182	209.648	220	0.680673	0.0370078	0.00700335	TRUE	1.52e-77
CCL20	CM	221	0.0890064	NA	0.0838656	-0.0109936	0.269006	1.09309	0.989067	1.30866	0.247182	209.648	220	0.680673	0.0370078	0.00700335	TRUE	1.52e-77
CCL3	Inverse variance weighted	221	0.137569	0.0403463	0.000650347	0.0584899	0.216647	1.14748	1.06023	1.24191	0.12358	236.78	220	0.208373	0.0370078	0.00806425	TRUE	2.26e-69
CCL3	Weighted median	221	0.200953	0.0640318	0.00169914	0.0754505	0.326455	1.22257	1.07837	1.38605	0.12358	236.78	220	0.208373	0.0370078	0.00806425	TRUE	2.26e-69
CCL3	MR Egger	221	0.319406	0.124314	0.010853	0.0757508	0.563061	1.37631	1.07869	1.75604	0.12358	236.78	220	0.208373	0.0370078	0.00806425	TRUE	2.26e-69
CCL3	CM	221	0.245083	NA	0.00028713	0.115083	0.365083	1.27773	1.12197	1.44063	0.12358	236.78	220	0.208373	0.0370078	0.00806425	TRUE	2.26e-69
CCL4	Inverse variance weighted	221	0.075516	0.0449108	0.0926722	-0.0125091	0.163541	1.07844	0.987569	1.17767	0.34576	254.248	220	0.0563305	0.0370078	0.00833713	TRUE	1.99e-67
CCL4	Weighted median	221	0.100464	0.072176	0.163945	-0.0410014	0.241928	1.10568	0.959828	1.2737	0.34576	254.248	220	0.0563305	0.0370078	0.00833713	TRUE	1.99e-67
CCL4	MR Egger	221	-0.0484118	0.138637	0.727275	-0.320139	0.223316	0.952741	0.726048	1.25022	0.34576	254.248	220	0.0563305	0.0370078	0.00833713	TRUE	1.99e-67
CCL4	CM	221	0.132608	NA	0.148552	-0.0473922	0.282608	1.1418	0.953713	1.32658	0.34576	254.248	220	0.0563305	0.0370078	0.00833713	TRUE	1.99e-67
CD40-L	Inverse variance weighted	221	0.0511701	0.0397138	0.197583	-0.0266691	0.129009	1.0525	0.973683	1.1377	0.143091	226.871	220	0.360955	0.0370078	0.0073886	TRUE	1.86e-74
CD40-L	Weighted median	221	0.0770925	0.0607527	0.204456	-0.0419827	0.196168	1.08014	0.958886	1.21673	0.143091	226.871	220	0.360955	0.0370078	0.0073886	TRUE	1.86e-74
CD40-L	MR Egger	221	0.221286	0.122342	0.0718613	-0.0185042	0.461077	1.24768	0.981666	1.58578	0.143091	226.871	220	0.360955	0.0370078	0.0073886	TRUE	1.86e-74
CD40-L	CM	221	0.0437026	NA	0.45966	-0.106297	0.243703	1.04467	0.899157	1.27596	0.143091	226.871	220	0.360955	0.0370078	0.0073886	TRUE	1.86e-74
CD40	Inverse variance weighted	221	0.00921156	0.0414044	0.823942	-0.0719412	0.0903643	1.00925	0.930586	1.09457	0.311331	198.895	220	0.843322	0.0370078	0.00643063	TRUE	2.02e-82
CD40	Weighted median	221	-0.00731092	0.0633126	0.90807	-0.131404	0.116782	0.992716	0.876864	1.12387	0.311331	198.895	220	0.843322	0.0370078	0.00643063	TRUE	2.02e-82
CD40	MR Egger	221	0.131891	0.127787	0.303154	-0.118571	0.382353	1.14098	0.888189	1.46573	0.311331	198.895	220	0.843322	0.0370078	0.00643063	TRUE	2.02e-82
CD40	CM	221	-0.180136	NA	0.0605345	-0.300136	-0.000135862	0.835157	0.740718	0.999864	0.311331	198.895	220	0.843322	0.0370078	0.00643063	TRUE	2.02e-82
CHI3L1	Inverse variance weighted	221	0.169779	0.0357714	2.07e-06	0.099667	0.239891	1.18504	1.1048	1.27111	0.340286	230.308	220	0.303063	0.0370078	0.00821578	TRUE	2.77e-68
CHI3L1	Weighted median	221	0.12952	0.0541721	0.0168069	0.0233431	0.235698	1.13828	1.02362	1.26579	0.340286	230.308	220	0.303063	0.0370078	0.00821578	TRUE	2.77e-68
CHI3L1	MR Egger	221	0.0682992	0.112051	0.542801	-0.151321	0.287919	1.07069	0.859572	1.33365	0.340286	230.308	220	0.303063	0.0370078	0.00821578	TRUE	2.77e-68
CHI3L1	CM	221	0.206898	NA	0.00055353	0.0968977	0.326898	1.22986	1.10175	1.38666	0.340286	230.308	220	0.303063	0.0370078	0.00821578	TRUE	2.77e-68
CSF-1	Inverse variance weighted	221	0.143958	0.0446882	0.00127571	0.0563691	0.231547	1.15484	1.05799	1.26055	0.194746	254.737	220	0.0539712	0.0370078	0.00862567	TRUE	1.95e-65
CSF-1	Weighted median	221	0.181462	0.0751154	0.0157019	0.0342355	0.328688	1.19897	1.03483	1.38914	0.194746	254.737	220	0.0539712	0.0370078	0.00862567	TRUE	1.95e-65
CSF-1	MR Egger	221	0.313232	0.137582	0.0237705	0.0435719	0.582893	1.36784	1.04454	1.79121	0.194746	254.737	220	0.0539712	0.0370078	0.00862567	TRUE	1.95e-65
CSF-1	CM	221	0.188762	NA	0.00520677	0.0687619	0.368762	1.20775	1.07118	1.44594	0.194746	254.737	220	0.0539712	0.0370078	0.00862567	TRUE	1.95e-65
CSTB	Inverse variance weighted	221	0.199975	0.0388028	2.55e-07	0.123922	0.276029	1.22137	1.13193	1.31789	0.701111	260.06	220	0.0331676	0.0370078	0.00942358	TRUE	3.05e-60
CSTB	Weighted median	221	0.161669	0.0607149	0.00775026	0.042668	0.28067	1.17547	1.04359	1.32402	0.701111	260.06	220	0.0331676	0.0370078	0.00942358	TRUE	3.05e-60
CSTB	MR Egger	221	0.244354	0.121842	0.0461408	0.00554322	0.483165	1.2768	1.00556	1.6212	0.701111	260.06	220	0.0331676	0.0370078	0.00942358	TRUE	3.05e-60
CSTB	CM	221	0.244333	NA	0.000121236	0.124333	0.374333	1.27677	1.13239	1.45402	0.701111	260.06	220	0.0331676	0.0370078	0.00942358	TRUE	3.05e-60
CTSD	Inverse variance weighted	221	0.192044	0.0353929	5.76e-08	0.122674	0.261414	1.21172	1.13052	1.29877	0.445253	207.224	220	0.722189	0.0370078	0.00765894	TRUE	2.25e-72
CTSD	Weighted median	221	0.219483	0.0583826	0.000170326	0.105053	0.333913	1.24543	1.11077	1.39642	0.445253	207.224	220	0.722189	0.0370078	0.00765894	TRUE	2.25e-72
CTSD	MR Egger	221	0.272348	0.110813	0.0147589	0.0551538	0.489542	1.31304	1.0567	1.63157	0.445253	207.224	220	0.722189	0.0370078	0.00765894	TRUE	2.25e-72
CTSD	CM	221	0.271172	NA	2.02e-06	0.161172	0.371172	1.3115	1.17489	1.44943	0.445253	207.224	220	0.722189	0.0370078	0.00765894	TRUE	2.25e-72
CTSL1	Inverse variance weighted	221	-0.0190327	0.0412356	0.644397	-0.0998544	0.0617891	0.981147	0.904969	1.06374	0.504671	245.709	220	0.112685	0.0370078	0.00795251	TRUE	3.48e-70
CTSL1	Weighted median	221	0.0127884	0.0650837	0.844225	-0.114776	0.140352	1.01287	0.891566	1.15068	0.504671	245.709	220	0.112685	0.0370078	0.00795251	TRUE	3.48e-70
CTSL1	MR Egger	221	0.0616694	0.127627	0.629437	-0.18848	0.311819	1.06361	0.828217	1.36591	0.504671	245.709	220	0.112685	0.0370078	0.00795251	TRUE	3.48e-70
CTSL1	CM	221	0.0644771	NA	0.284348	-0.0755229	0.164477	1.0666	0.927259	1.17878	0.504671	245.709	220	0.112685	0.0370078	0.00795251	TRUE	3.48e-70
CX3CL1	Inverse variance weighted	221	-0.113105	0.0462771	0.014522	-0.203808	-0.0224021	0.893057	0.815619	0.977847	0.55715	274.705	220	0.00714731	0.0370078	0.00912778	TRUE	4.08e-62
CX3CL1	Weighted median	221	-0.18358	0.0656111	0.00514207	-0.312178	-0.0549819	0.832285	0.731852	0.946502	0.55715	274.705	220	0.00714731	0.0370078	0.00912778	TRUE	4.08e-62
CX3CL1	MR Egger	221	-0.192658	0.143016	0.179337	-0.47297	0.0876533	0.824764	0.623149	1.09161	0.55715	274.705	220	0.00714731	0.0370078	0.00912778	TRUE	4.08e-62
CX3CL1	CM	221	-0.33524	NA	0.000376582	-0.47524	-0.14524	0.715167	0.621736	0.864815	0.55715	274.705	220	0.00714731	0.0370078	0.00912778	TRUE	4.08e-62
CXCL1	Inverse variance weighted	221	0.0800553	0.0418812	0.0559422	-0.00203184	0.162143	1.08335	0.99797	1.17603	0.42108	242.606	220	0.141323	0.0370078	0.00798032	TRUE	5.55e-70
CXCL1	Weighted median	221	0.0694256	0.064261	0.279977	-0.0565259	0.195377	1.07189	0.945042	1.21577	0.42108	242.606	220	0.141323	0.0370078	0.00798032	TRUE	5.55e-70
CXCL1	MR Egger	221	-0.0189258	0.129752	0.884165	-0.27324	0.235388	0.981252	0.76091	1.2654	0.42108	242.606	220	0.141323	0.0370078	0.00798032	TRUE	5.55e-70
CXCL1	CM	221	0.0551279	NA	0.400372	-0.154872	0.215128	1.05668	0.856525	1.24002	0.42108	242.606	220	0.141323	0.0370078	0.00798032	TRUE	5.55e-70
CXCL16	Inverse variance weighted	221	0.0691433	0.035891	0.0540445	-0.00120309	0.13949	1.07159	0.998798	1.14969	0.179304	228.526	220	0.332501	0.0370078	0.00751522	TRUE	1.79e-73
CXCL16	Weighted median	221	0.10389	0.0618448	0.0929865	-0.0173258	0.225106	1.10948	0.982823	1.25246	0.179304	228.526	220	0.332501	0.0370078	0.00751522	TRUE	1.79e-73
CXCL16	MR Egger	221	0.212263	0.112111	0.0596339	-0.00747572	0.432001	1.23647	0.992552	1.54034	0.179304	228.526	220	0.332501	0.0370078	0.00751522	TRUE	1.79e-73
CXCL16	CM	221	0.207686	NA	0.0436197	0.00768604	0.327686	1.23083	1.00772	1.38775	0.179304	228.526	220	0.332501	0.0370078	0.00751522	TRUE	1.79e-73
CXCL6	Inverse variance weighted	221	0.0400141	0.0417879	0.338288	-0.0418901	0.121918	1.04083	0.958975	1.12966	0.608763	209.424	220	0.684594	0.0370078	0.00680486	TRUE	3.39e-79
CXCL6	Weighted median	221	0.0464067	0.0621783	0.455456	-0.0754627	0.168276	1.0475	0.927314	1.18326	0.608763	209.424	220	0.684594	0.0370078	0.00680486	TRUE	3.39e-79
CXCL6	MR Egger	221	-0.0225207	0.128959	0.861528	-0.27528	0.230238	0.977731	0.75936	1.2589	0.608763	209.424	220	0.684594	0.0370078	0.00680486	TRUE	3.39e-79
CXCL6	CM	221	0.0355749	NA	0.597854	-0.134425	0.135575	1.03622	0.874218	1.1452	0.608763	209.424	220	0.684594	0.0370078	0.00680486	TRUE	3.39e-79
Dkk-1	Inverse variance weighted	221	0.0344338	0.0438556	0.432358	-0.0515232	0.120391	1.03503	0.949782	1.12794	0.764436	277.132	220	0.00539572	0.0370078	0.00898555	TRUE	4.88e-63
Dkk-1	Weighted median	221	0.0620192	0.0641251	0.333465	-0.0636661	0.187704	1.06398	0.938318	1.20648	0.764436	277.132	220	0.00539572	0.0370078	0.00898555	TRUE	4.88e-63
Dkk-1	MR Egger	221	0.0729784	0.135776	0.591475	-0.193143	0.3391	1.07571	0.824364	1.40368	0.764436	277.132	220	0.00539572	0.0370078	0.00898555	TRUE	4.88e-63
Dkk-1	CM	221	0.156588	NA	0.0189954	0.0365877	0.276588	1.16951	1.03727	1.31862	0.764436	277.132	220	0.00539572	0.0370078	0.00898555	TRUE	4.88e-63
ECP	Inverse variance weighted	218	0.189348	0.0566855	0.000836794	0.0782447	0.300452	1.20846	1.08139	1.35047	0.211191	206.278	217	0.688386	0.0364784	0.00703226	TRUE	2.28e-75
ECP	Weighted median	218	0.196992	0.094079	0.0362689	0.0125971	0.381387	1.21773	1.01268	1.46431	0.211191	206.278	217	0.688386	0.0364784	0.00703226	TRUE	2.28e-75
ECP	MR Egger	218	0.395145	0.173624	0.0238346	0.0548418	0.735448	1.4846	1.05637	2.08642	0.211191	206.278	217	0.688386	0.0364784	0.00703226	TRUE	2.28e-75
ECP	CM	218	0.346803	NA	0.000483807	0.206803	0.526803	1.41454	1.22974	1.69351	0.211191	206.278	217	0.688386	0.0364784	0.00703226	TRUE	2.28e-75
EGF	Inverse variance weighted	221	-0.00809825	0.0579607	0.888882	-0.121701	0.105505	0.991934	0.885413	1.11127	0.543264	244.079	220	0.127133	0.0370078	0.00789104	TRUE	1.23e-70
EGF	Weighted median	221	-0.0165668	0.0825303	0.840905	-0.178326	0.145193	0.98357	0.836669	1.15626	0.543264	244.079	220	0.127133	0.0370078	0.00789104	TRUE	1.23e-70
EGF	MR Egger	221	0.0943188	0.17795	0.596629	-0.254464	0.443101	1.09891	0.775332	1.55753	0.543264	244.079	220	0.127133	0.0370078	0.00789104	TRUE	1.23e-70
EGF	CM	221	0.0500571	NA	0.496112	-0.119943	0.190057	1.05133	0.886971	1.20932	0.543264	244.079	220	0.127133	0.0370078	0.00789104	TRUE	1.23e-70
EN-RAGE	Inverse variance weighted	221	0.0274632	0.0458834	0.549478	-0.0624683	0.117395	1.02784	0.939443	1.12456	0.574417	224.655	220	0.400481	0.0370078	0.00727244	TRUE	2.26e-75
EN-RAGE	Weighted median	221	-0.0320899	0.0687766	0.6408	-0.166892	0.102712	0.96842	0.846291	1.10817	0.574417	224.655	220	0.400481	0.0370078	0.00727244	TRUE	2.26e-75
EN-RAGE	MR Egger	221	-0.0488053	0.143187	0.733543	-0.329451	0.231841	0.952367	0.719318	1.26092	0.574417	224.655	220	0.400481	0.0370078	0.00727244	TRUE	2.26e-75
EN-RAGE	CM	221	0.0703602	NA	0.349251	-0.0796398	0.29036	1.07289	0.923449	1.33691	0.574417	224.655	220	0.400481	0.0370078	0.00727244	TRUE	2.26e-75
ESM-1	Inverse variance weighted	221	-0.221603	0.0599679	0.000219575	-0.33914	-0.104066	0.801234	0.712383	0.901166	0.618387	264.444	220	0.0215808	0.0370078	0.0090806	TRUE	2.02e-62
ESM-1	Weighted median	221	-0.18031	0.0945636	0.0565513	-0.365655	0.00503431	0.835011	0.693742	1.00505	0.618387	264.444	220	0.0215808	0.0370078	0.0090806	TRUE	2.02e-62
ESM-1	MR Egger	221	-0.134774	0.184134	0.464992	-0.495675	0.226128	0.873914	0.609159	1.25374	0.618387	264.444	220	0.0215808	0.0370078	0.0090806	TRUE	2.02e-62
ESM-1	CM	221	-0.353966	NA	7.05e-05	-0.503966	-0.213966	0.701899	0.60413	0.807376	0.618387	264.444	220	0.0215808	0.0370078	0.0090806	TRUE	2.02e-62
FABP4	Inverse variance weighted	221	0.381152	0.0396751	7.48e-22	0.303389	0.458915	1.46397	1.35444	1.58236	0.225678	287.003	220	0.00159548	0.0370078	0.0131619	TRUE	8.85e-41
FABP4	Weighted median	221	0.446322	0.0575208	8.54e-15	0.333581	0.559062	1.56255	1.39596	1.74903	0.225678	287.003	220	0.00159548	0.0370078	0.0131619	TRUE	8.85e-41
FABP4	MR Egger	221	0.524009	0.124078	3.53e-05	0.280816	0.767202	1.68878	1.32421	2.15373	0.225678	287.003	220	0.00159548	0.0370078	0.0131619	TRUE	8.85e-41
FABP4	CM	221	0.588564	NA	4.6e-16	0.488564	0.678564	1.8014	1.62997	1.97104	0.225678	287.003	220	0.00159548	0.0370078	0.0131619	TRUE	8.85e-41
FAS	Inverse variance weighted	221	0.219421	0.0383444	1.05e-08	0.144266	0.294576	1.24536	1.15519	1.34256	0.0228006	261.221	220	0.029675	0.0370078	0.00970119	TRUE	1.55e-58
FAS	Weighted median	221	0.281379	0.0604331	3.22e-06	0.16293	0.399828	1.32496	1.17695	1.49157	0.0228006	261.221	220	0.029675	0.0370078	0.00970119	TRUE	1.55e-58
FAS	MR Egger	221	0.47768	0.118863	8.05e-05	0.244709	0.710652	1.61233	1.27725	2.03532	0.0228006	261.221	220	0.029675	0.0370078	0.00970119	TRUE	1.55e-58
FAS	CM	221	0.327254	NA	1.68e-07	0.227254	0.427254	1.38715	1.25515	1.53304	0.0228006	261.221	220	0.029675	0.0370078	0.00970119	TRUE	1.55e-58
FGF-23	Inverse variance weighted	221	0.13194	0.038918	0.000698423	0.0556604	0.208219	1.14104	1.05724	1.23148	0.900065	215.489	220	0.573271	0.0370078	0.00734502	TRUE	8.46e-75
FGF-23	Weighted median	221	0.136933	0.0666531	0.0399362	0.00629262	0.267573	1.14675	1.00631	1.30679	0.900065	215.489	220	0.573271	0.0370078	0.00734502	TRUE	8.46e-75
FGF-23	MR Egger	221	0.146254	0.12032	0.22547	-0.0895742	0.382082	1.15749	0.91432	1.46533	0.900065	215.489	220	0.573271	0.0370078	0.00734502	TRUE	8.46e-75
FGF-23	CM	221	0.276363	NA	0.0129248	0.036363	0.416363	1.31833	1.03703	1.51644	0.900065	215.489	220	0.573271	0.0370078	0.00734502	TRUE	8.46e-75
FS	Inverse variance weighted	221	0.0601097	0.0430958	0.163078	-0.024358	0.144577	1.06195	0.975936	1.15555	0.265268	259.015	220	0.036608	0.0370078	0.00845048	TRUE	1.23e-66
FS	Weighted median	221	-0.00883525	0.0684472	0.897293	-0.142992	0.125321	0.991204	0.866761	1.13351	0.265268	259.015	220	0.036608	0.0370078	0.00845048	TRUE	1.23e-66
FS	MR Egger	221	-0.08061	0.133152	0.545541	-0.341588	0.180368	0.922553	0.710641	1.19766	0.265268	259.015	220	0.036608	0.0370078	0.00845048	TRUE	1.23e-66
FS	CM	221	-0.00807109	NA	0.918198	-0.118071	0.0919289	0.991961	0.888633	1.09629	0.265268	259.015	220	0.036608	0.0370078	0.00845048	TRUE	1.23e-66
Gal-3	Inverse variance weighted	221	0.0827872	0.0353039	0.0190276	0.0135916	0.151983	1.08631	1.01368	1.16414	0.736808	222.696	220	0.436538	0.0370078	0.00738258	TRUE	1.67e-74
Gal-3	Weighted median	221	0.0306844	0.0533864	0.565453	-0.0739529	0.135322	1.03116	0.928715	1.14491	0.736808	222.696	220	0.436538	0.0370078	0.00738258	TRUE	1.67e-74
Gal-3	MR Egger	221	0.0474706	0.110751	0.668619	-0.169602	0.264543	1.04862	0.844001	1.30284	0.736808	222.696	220	0.436538	0.0370078	0.00738258	TRUE	1.67e-74
Gal-3	CM	221	0.127905	NA	0.199324	-0.0420953	0.227905	1.13644	0.958778	1.25597	0.736808	222.696	220	0.436538	0.0370078	0.00738258	TRUE	1.67e-74
GAL	Inverse variance weighted	218	-0.316998	0.0578409	4.24e-08	-0.430366	-0.203629	0.728333	0.650271	0.815765	0.982233	230.777	217	0.248364	0.0364784	0.00848916	TRUE	1.41e-64
GAL	Weighted median	218	-0.452105	0.0908341	6.45e-07	-0.630139	-0.27407	0.636288	0.532518	0.760279	0.982233	230.777	217	0.248364	0.0364784	0.00848916	TRUE	1.41e-64
GAL	MR Egger	218	-0.313257	0.177514	0.0790295	-0.661185	0.0346707	0.731062	0.516239	1.03528	0.982233	230.777	217	0.248364	0.0364784	0.00848916	TRUE	1.41e-64
GAL	CM	218	-0.538861	NA	1.94e-07	-0.768861	-0.368861	0.583412	0.463541	0.691522	0.982233	230.777	217	0.248364	0.0364784	0.00848916	TRUE	1.41e-64
GDF-15	Inverse variance weighted	221	0.209767	0.0345993	1.34e-09	0.141953	0.277582	1.23339	1.15252	1.31993	0.798636	192.832	220	0.906677	0.0370078	0.0074268	TRUE	3.7e-74
GDF-15	Weighted median	221	0.166082	0.0530982	0.00176105	0.0620095	0.270154	1.18067	1.06397	1.31017	0.798636	192.832	220	0.906677	0.0370078	0.0074268	TRUE	3.7e-74
GDF-15	MR Egger	221	0.183529	0.108395	0.0918496	-0.0289257	0.395984	1.20145	0.971489	1.48585	0.798636	192.832	220	0.906677	0.0370078	0.0074268	TRUE	3.7e-74
GDF-15	CM	221	0.339393	NA	4.29e-06	0.179393	0.459393	1.4041	1.19649	1.58311	0.798636	192.832	220	0.906677	0.0370078	0.0074268	TRUE	3.7e-74
GH	Inverse variance weighted	221	-0.16078	0.0419322	0.000125931	-0.242967	-0.0785929	0.851479	0.784297	0.924416	0.95371	260.843	220	0.0307766	0.0370078	0.00900057	TRUE	6.12e-63
GH	Weighted median	221	-0.160072	0.0698662	0.0219563	-0.29701	-0.0231343	0.852082	0.743037	0.977131	0.95371	260.843	220	0.0307766	0.0370078	0.00900057	TRUE	6.12e-63
GH	MR Egger	221	-0.167925	0.12993	0.197572	-0.422588	0.086738	0.845417	0.655348	1.09061	0.95371	260.843	220	0.0307766	0.0370078	0.00900057	TRUE	6.12e-63
GH	CM	221	-0.239809	NA	9.08e-05	-0.379809	-0.139809	0.786778	0.683992	0.869524	0.95371	260.843	220	0.0307766	0.0370078	0.00900057	TRUE	6.12e-63
HB-EGF	Inverse variance weighted	221	0.0351882	0.0425163	0.407874	-0.0481437	0.11852	1.03581	0.952997	1.12583	0.907863	261.604	220	0.0285936	0.0370078	0.00848549	TRUE	2.14e-66
HB-EGF	Weighted median	221	0.0590531	0.0609231	0.332393	-0.0603562	0.178462	1.06083	0.941429	1.19538	0.907863	261.604	220	0.0285936	0.0370078	0.00848549	TRUE	2.14e-66
HB-EGF	MR Egger	221	0.0496276	0.131703	0.706677	-0.20851	0.307766	1.05088	0.811793	1.36038	0.907863	261.604	220	0.0285936	0.0370078	0.00848549	TRUE	2.14e-66
HB-EGF	CM	221	0.127412	NA	0.0384591	0.0174124	0.257412	1.13589	1.01756	1.29358	0.907863	261.604	220	0.0285936	0.0370078	0.00848549	TRUE	2.14e-66
HGF	Inverse variance weighted	221	0.342254	0.0461282	1.17e-13	0.251843	0.432665	1.40812	1.28639	1.54136	0.163996	272.453	220	0.00921634	0.0370078	0.0110179	TRUE	4.54e-51
HGF	Weighted median	221	0.376428	0.070064	7.76e-08	0.239103	0.513754	1.45707	1.27011	1.67155	0.163996	272.453	220	0.00921634	0.0370078	0.0110179	TRUE	4.54e-51
HGF	MR Egger	221	0.529664	0.14188	0.000241043	0.25158	0.807748	1.69836	1.28606	2.24285	0.163996	272.453	220	0.00921634	0.0370078	0.0110179	TRUE	4.54e-51
HGF	CM	221	0.484232	NA	1.86e-10	0.364232	0.634232	1.62293	1.43941	1.88557	0.163996	272.453	220	0.00921634	0.0370078	0.0110179	TRUE	4.54e-51
hK11	Inverse variance weighted	221	-0.133967	0.0551303	0.0150982	-0.242023	-0.0259121	0.874619	0.785038	0.974421	0.7123	223.806	220	0.415998	0.0370078	0.00742658	TRUE	3.68e-74
hK11	Weighted median	221	-0.128434	0.0869227	0.139524	-0.298803	0.0419346	0.879472	0.741706	1.04283	0.7123	223.806	220	0.415998	0.0370078	0.00742658	TRUE	3.68e-74
hK11	MR Egger	221	-0.193094	0.169387	0.255549	-0.525091	0.138904	0.824405	0.591501	1.14901	0.7123	223.806	220	0.415998	0.0370078	0.00742658	TRUE	3.68e-74
hK11	CM	221	-0.211127	NA	0.0256948	-0.371127	-0.0411271	0.809671	0.689956	0.959707	0.7123	223.806	220	0.415998	0.0370078	0.00742658	TRUE	3.68e-74
HSP-27	Inverse variance weighted	221	0.0530082	0.0398761	0.183742	-0.025149	0.131165	1.05444	0.975165	1.14016	0.322798	207.752	220	0.713333	0.0370078	0.0067747	TRUE	1.89e-79
HSP-27	Weighted median	221	0.039855	0.0601464	0.507566	-0.0780319	0.157742	1.04066	0.924935	1.17086	0.322798	207.752	220	0.713333	0.0370078	0.0067747	TRUE	1.89e-79
HSP-27	MR Egger	221	0.168461	0.123141	0.172704	-0.0728955	0.409817	1.18348	0.929698	1.50654	0.322798	207.752	220	0.713333	0.0370078	0.0067747	TRUE	1.89e-79
HSP-27	CM	221	0.0418656	NA	0.424546	-0.0781344	0.211866	1.04275	0.92484	1.23598	0.322798	207.752	220	0.713333	0.0370078	0.0067747	TRUE	1.89e-79
IL-18	Inverse variance weighted	221	0.0836051	0.044732	0.0616195	-0.00406956	0.17128	1.0872	0.995939	1.18682	0.974059	289.628	220	0.00113143	0.0370078	0.00950428	TRUE	9.67e-60
IL-18	Weighted median	221	0.0728505	0.0621403	0.241055	-0.0489446	0.194646	1.07557	0.952234	1.21488	0.974059	289.628	220	0.00113143	0.0370078	0.00950428	TRUE	9.67e-60
IL-18	MR Egger	221	0.0793357	0.138596	0.567621	-0.192312	0.350983	1.08257	0.82505	1.42046	0.974059	289.628	220	0.00113143	0.0370078	0.00950428	TRUE	9.67e-60
IL-18	CM	221	0.0897426	NA	0.384622	-0.0902574	0.209743	1.09389	0.913696	1.23336	0.974059	289.628	220	0.00113143	0.0370078	0.00950428	TRUE	9.67e-60
IL-1ra	Inverse variance weighted	221	0.346888	0.0410565	2.94e-17	0.266417	0.427359	1.41466	1.30528	1.5332	0.696809	243.441	220	0.133149	0.0370078	0.0104229	TRUE	2.54e-54
IL-1ra	Weighted median	221	0.348302	0.066308	1.5e-07	0.218338	0.478266	1.41666	1.24401	1.61327	0.696809	243.441	220	0.133149	0.0370078	0.0104229	TRUE	2.54e-54
IL-1ra	MR Egger	221	0.299967	0.127106	0.0191546	0.0508397	0.549094	1.34981	1.05215	1.73168	0.696809	243.441	220	0.133149	0.0370078	0.0104229	TRUE	2.54e-54
IL-1ra	CM	221	0.529651	NA	8.78e-14	0.409651	0.679651	1.69834	1.50629	1.97319	0.696809	243.441	220	0.133149	0.0370078	0.0104229	TRUE	2.54e-54
IL-27	Inverse variance weighted	221	-0.10397	0.0431557	0.0159883	-0.188555	-0.0193848	0.901252	0.828155	0.980802	0.750317	273.025	220	0.00864534	0.0370078	0.00905886	TRUE	1.46e-62
IL-27	Weighted median	221	-0.135992	0.0697525	0.0512198	-0.272707	0.000723082	0.87285	0.761316	1.00072	0.750317	273.025	220	0.00864534	0.0370078	0.00905886	TRUE	1.46e-62
IL-27	MR Egger	221	-0.0636967	0.133591	0.633978	-0.325536	0.198142	0.93829	0.72214	1.21914	0.750317	273.025	220	0.00864534	0.0370078	0.00905886	TRUE	1.46e-62
IL-27	CM	221	-0.231761	NA	0.00503738	-0.361761	-0.111761	0.793136	0.696449	0.894258	0.750317	273.025	220	0.00864534	0.0370078	0.00905886	TRUE	1.46e-62
IL-6	Inverse variance weighted	221	0.329121	0.0466404	1.71e-12	0.237706	0.420536	1.38975	1.26834	1.52278	0.440199	232.484	220	0.268985	0.0370078	0.00921355	TRUE	1.45e-61
IL-6	Weighted median	221	0.270406	0.0775566	0.00048927	0.118395	0.422417	1.3105	1.12569	1.52564	0.440199	232.484	220	0.268985	0.0370078	0.00921355	TRUE	1.45e-61
IL-6	MR Egger	221	0.434082	0.143541	0.00279135	0.152743	0.715422	1.54355	1.16503	2.04505	0.440199	232.484	220	0.268985	0.0370078	0.00921355	TRUE	1.45e-61
IL-6	CM	221	0.49932	NA	1.92e-08	0.32932	0.61932	1.6476	1.39002	1.85766	0.440199	232.484	220	0.268985	0.0370078	0.00921355	TRUE	1.45e-61
IL-6RA	Inverse variance weighted	221	0.0141223	0.0352625	0.688794	-0.0549921	0.0832367	1.01422	0.946493	1.0868	0.767085	211.198	220	0.653009	0.0370078	0.0068365	TRUE	6.26e-79
IL-6RA	Weighted median	221	0.0135549	0.0596104	0.820119	-0.103281	0.130391	1.01365	0.901873	1.13927	0.767085	211.198	220	0.653009	0.0370078	0.0068365	TRUE	6.26e-79
IL-6RA	MR Egger	221	-0.0168744	0.11031	0.87856	-0.233081	0.199332	0.983267	0.792089	1.22059	0.767085	211.198	220	0.653009	0.0370078	0.0068365	TRUE	6.26e-79
IL-6RA	CM	221	-0.0075845	NA	0.878427	-0.177585	0.0924155	0.992444	0.83729	1.09682	0.767085	211.198	220	0.653009	0.0370078	0.0068365	TRUE	6.26e-79
IL-8	Inverse variance weighted	221	0.117866	0.042633	0.00569818	0.0343052	0.201427	1.12509	1.0349	1.22315	0.127704	231.537	220	0.283545	0.0370078	0.00774549	TRUE	1.01e-71
IL-8	Weighted median	221	0.10582	0.0737279	0.151206	-0.0386861	0.250327	1.11162	0.962053	1.28445	0.127704	231.537	220	0.283545	0.0370078	0.00774549	TRUE	1.01e-71
IL-8	MR Egger	221	-0.0715871	0.130993	0.585281	-0.328333	0.185159	0.930915	0.720123	1.20341	0.127704	231.537	220	0.283545	0.0370078	0.00774549	TRUE	1.01e-71
IL-8	CM	221	0.314639	NA	0.00253652	0.094639	0.474639	1.36976	1.09926	1.60743	0.127704	231.537	220	0.283545	0.0370078	0.00774549	TRUE	1.01e-71
IL16	Inverse variance weighted	221	0.119609	0.0399116	0.00272786	0.0413823	0.197836	1.12706	1.04225	1.21876	0.889944	230.751	220	0.295947	0.0370078	0.00776233	TRUE	1.35e-71
IL16	Weighted median	221	0.0922556	0.0677047	0.173003	-0.0404457	0.224957	1.09665	0.960361	1.25227	0.889944	230.751	220	0.295947	0.0370078	0.00776233	TRUE	1.35e-71
IL16	MR Egger	221	0.103399	0.123657	0.403968	-0.138969	0.345768	1.10893	0.870255	1.41307	0.889944	230.751	220	0.295947	0.0370078	0.00776233	TRUE	1.35e-71
IL16	CM	221	0.177626	NA	0.0152896	0.0476258	0.297626	1.19438	1.04878	1.34666	0.889944	230.751	220	0.295947	0.0370078	0.00776233	TRUE	1.35e-71
ITGB1BP2	Inverse variance weighted	218	0.0840247	0.0793567	0.28968	-0.0715144	0.239564	1.08766	0.930983	1.27069	0.117081	210.308	217	0.615053	0.0364784	0.00683957	TRUE	6.07e-77
ITGB1BP2	Weighted median	218	0.216762	0.123312	0.0787765	-0.0249301	0.458455	1.24205	0.975378	1.58163	0.117081	210.308	217	0.615053	0.0364784	0.00683957	TRUE	6.07e-77
ITGB1BP2	MR Egger	218	0.45079	0.246236	0.0685198	-0.0318328	0.933412	1.56955	0.968669	2.54317	0.117081	210.308	217	0.615053	0.0364784	0.00683957	TRUE	6.07e-77
ITGB1BP2	CM	218	0.2739	NA	0.0494476	0.00390044	0.6239	1.31508	1.00391	1.86619	0.117081	210.308	217	0.615053	0.0364784	0.00683957	TRUE	6.07e-77
KIM-1	Inverse variance weighted	221	0.189472	0.0416731	5.45e-06	0.107793	0.271152	1.20861	1.11382	1.31147	0.974188	258.256	220	0.0392899	0.0370078	0.00912779	TRUE	4.08e-62
KIM-1	Weighted median	221	0.166993	0.0617104	0.00680831	0.0460408	0.287946	1.18175	1.04712	1.33368	0.974188	258.256	220	0.0392899	0.0370078	0.00912779	TRUE	4.08e-62
KIM-1	MR Egger	221	0.193428	0.129065	0.135396	-0.05954	0.446396	1.2134	0.942198	1.56267	0.974188	258.256	220	0.0392899	0.0370078	0.00912779	TRUE	4.08e-62
KIM-1	CM	221	0.24641	NA	0.0203766	0.0864103	0.42641	1.27942	1.09025	1.53175	0.974188	258.256	220	0.0392899	0.0370078	0.00912779	TRUE	4.08e-62
KLK6	Inverse variance weighted	221	-0.140914	0.0361276	9.6e-05	-0.211724	-0.0701042	0.868564	0.809188	0.932297	0.19785	231.566	220	0.283091	0.0370078	0.00800468	TRUE	8.36e-70
KLK6	Weighted median	221	-0.139894	0.0541938	0.00984087	-0.246114	-0.0336745	0.86945	0.781833	0.966886	0.19785	231.566	220	0.283091	0.0370078	0.00800468	TRUE	8.36e-70
KLK6	MR Egger	221	-0.27911	0.112911	0.0142002	-0.500416	-0.0578037	0.756457	0.606278	0.943835	0.19785	231.566	220	0.283091	0.0370078	0.00800468	TRUE	8.36e-70
KLK6	CM	221	-0.318374	NA	0.0083719	-0.428374	-0.0583736	0.727331	0.651568	0.943297	0.19785	231.566	220	0.283091	0.0370078	0.00800468	TRUE	8.36e-70
LEP	Inverse variance weighted	221	0.554924	0.0410394	1.16e-41	0.474487	0.635361	1.74181	1.60719	1.8877	0.156162	259.957	220	0.0334946	0.0370078	0.0153981	TRUE	5.23e-32
LEP	Weighted median	221	0.547087	0.0595245	3.89e-20	0.430419	0.663755	1.72821	1.5379	1.94207	0.156162	259.957	220	0.0334946	0.0370078	0.0153981	TRUE	5.23e-32
LEP	MR Egger	221	0.725425	0.126621	3.31e-08	0.477247	0.973603	2.06561	1.61163	2.64746	0.156162	259.957	220	0.0334946	0.0370078	0.0153981	TRUE	5.23e-32
LEP	CM	221	0.754339	NA	1.71e-23	0.674339	0.864339	2.1262	1.96273	2.37344	0.156162	259.957	220	0.0334946	0.0370078	0.0153981	TRUE	5.23e-32
LOX-1	Inverse variance weighted	221	0.0794969	0.0410538	0.0528179	-0.000968593	0.159962	1.08274	0.999032	1.17347	0.136556	243.054	220	0.136898	0.0370078	0.00799502	TRUE	7.11e-70
LOX-1	Weighted median	221	0.0869175	0.0679105	0.200586	-0.046187	0.220022	1.09081	0.954863	1.2461	0.136556	243.054	220	0.136898	0.0370078	0.00799502	TRUE	7.11e-70
LOX-1	MR Egger	221	0.258323	0.126487	0.0423206	0.0104091	0.506238	1.29476	1.01046	1.65904	0.136556	243.054	220	0.136898	0.0370078	0.00799502	TRUE	7.11e-70
LOX-1	CM	221	0.161194	NA	0.00300667	0.0611943	0.251194	1.17491	1.06311	1.28556	0.136556	243.054	220	0.136898	0.0370078	0.00799502	TRUE	7.11e-70
mAmP	Inverse variance weighted	218	-0.019401	0.0809171	0.810513	-0.177999	0.139196	0.980786	0.836944	1.14935	0.730667	199.755	217	0.793485	0.0364784	0.00646163	TRUE	3.8e-80
mAmP	Weighted median	218	-0.127427	0.140426	0.364178	-0.402662	0.147808	0.880358	0.668538	1.15929	0.730667	199.755	217	0.793485	0.0364784	0.00646163	TRUE	3.8e-80
mAmP	MR Egger	218	-0.0981093	0.242262	0.685899	-0.572943	0.376724	0.90655	0.563864	1.4575	0.730667	199.755	217	0.793485	0.0364784	0.00646163	TRUE	3.8e-80
mAmP	CM	218	-0.145517	NA	0.196312	-0.335517	0.0744831	0.864575	0.714968	1.07733	0.730667	199.755	217	0.793485	0.0364784	0.00646163	TRUE	3.8e-80
MB	Inverse variance weighted	221	0.0848974	0.0370936	0.0220946	0.012194	0.157601	1.08861	1.01227	1.1707	0.0348823	248.897	220	0.0880327	0.0370078	0.0082411	TRUE	4.18e-68
MB	Weighted median	221	0.147679	0.0562806	0.00869088	0.0373692	0.257989	1.15914	1.03808	1.29432	0.0348823	248.897	220	0.0880327	0.0370078	0.0082411	TRUE	4.18e-68
MB	MR Egger	221	0.316503	0.115137	0.00647816	0.0908344	0.542172	1.37232	1.09509	1.71974	0.0348823	248.897	220	0.0880327	0.0370078	0.0082411	TRUE	4.18e-68
MB	CM	221	0.179487	NA	0.243921	-0.120513	0.309487	1.1966	0.886465	1.36273	0.0348823	248.897	220	0.0880327	0.0370078	0.0082411	TRUE	4.18e-68
MCP-1	Inverse variance weighted	221	0.056178	0.039318	0.153058	-0.0208853	0.133241	1.05779	0.979331	1.14253	0.634894	273.932	220	0.00780511	0.0370078	0.00894017	TRUE	2.46e-63
MCP-1	Weighted median	221	0.0501375	0.0604871	0.407163	-0.0684172	0.168692	1.05142	0.933871	1.18376	0.634894	273.932	220	0.00780511	0.0370078	0.00894017	TRUE	2.46e-63
MCP-1	MR Egger	221	0.111695	0.123215	0.365668	-0.129808	0.353197	1.11817	0.878264	1.42361	0.634894	273.932	220	0.00780511	0.0370078	0.00894017	TRUE	2.46e-63
MCP-1	CM	221	0.335986	NA	0.0347875	0.0259857	0.425986	1.39932	1.02633	1.5311	0.634894	273.932	220	0.00780511	0.0370078	0.00894017	TRUE	2.46e-63
MMP-1	Inverse variance weighted	221	0.0266922	0.0431477	0.536165	-0.0578774	0.111262	1.02705	0.943766	1.11769	0.470576	233.65	220	0.251628	0.0370078	0.00756712	TRUE	4.49e-73
MMP-1	Weighted median	221	0.113658	0.0739924	0.124519	-0.0313668	0.258683	1.12037	0.96912	1.29522	0.470576	233.65	220	0.251628	0.0370078	0.00756712	TRUE	4.49e-73
MMP-1	MR Egger	221	0.117775	0.133212	0.377602	-0.143321	0.378871	1.12499	0.866476	1.46064	0.470576	233.65	220	0.251628	0.0370078	0.00756712	TRUE	4.49e-73
MMP-1	CM	221	0.11532	NA	0.0646957	-0.00467978	0.25532	1.12223	0.995331	1.29087	0.470576	233.65	220	0.251628	0.0370078	0.00756712	TRUE	4.49e-73
MMP-10	Inverse variance weighted	221	-0.0438006	0.0435666	0.314717	-0.129191	0.0415898	0.957145	0.878806	1.04247	0.95354	239.577	220	0.173983	0.0370078	0.00779258	TRUE	2.28e-71
MMP-10	Weighted median	221	-0.0299171	0.0636866	0.63853	-0.154743	0.0949087	0.970526	0.856635	1.09956	0.95354	239.577	220	0.173983	0.0370078	0.00779258	TRUE	2.28e-71
MMP-10	MR Egger	221	-0.0512389	0.134791	0.704214	-0.31543	0.212952	0.950052	0.729475	1.23733	0.95354	239.577	220	0.173983	0.0370078	0.00779258	TRUE	2.28e-71
MMP-10	CM	221	-0.120766	NA	0.188929	-0.250766	0.0792335	0.886241	0.778204	1.08246	0.95354	239.577	220	0.173983	0.0370078	0.00779258	TRUE	2.28e-71
MMP-12	Inverse variance weighted	221	0.126128	0.0384486	0.00103652	0.0507684	0.201487	1.13443	1.05208	1.22322	0.584294	204.862	220	0.760195	0.0370078	0.00697442	TRUE	8.76e-78
MMP-12	Weighted median	221	0.164674	0.0642225	0.0103438	0.038798	0.29055	1.17901	1.03956	1.33716	0.584294	204.862	220	0.760195	0.0370078	0.00697442	TRUE	8.76e-78
MMP-12	MR Egger	221	0.187797	0.118934	0.115779	-0.0453139	0.420907	1.20659	0.955697	1.52334	0.584294	204.862	220	0.760195	0.0370078	0.00697442	TRUE	8.76e-78
MMP-12	CM	221	0.136929	NA	0.0107882	0.0469294	0.286929	1.14675	1.04805	1.33233	0.584294	204.862	220	0.760195	0.0370078	0.00697442	TRUE	8.76e-78
MMP-3	Inverse variance weighted	221	-0.0608559	0.0367646	0.0978663	-0.132914	0.0112026	0.940959	0.87554	1.01127	0.848564	242.972	220	0.137697	0.0370078	0.00795762	TRUE	3.79e-70
MMP-3	Weighted median	221	-0.0937252	0.054881	0.0876751	-0.201292	0.0138415	0.910533	0.817674	1.01394	0.848564	242.972	220	0.137697	0.0370078	0.00795762	TRUE	3.79e-70
MMP-3	MR Egger	221	-0.0817697	0.115434	0.479469	-0.30802	0.14448	0.921484	0.734901	1.15544	0.848564	242.972	220	0.137697	0.0370078	0.00795762	TRUE	3.79e-70
MMP-3	CM	221	-0.057091	NA	0.368817	-0.197091	0.052909	0.944508	0.821116	1.05433	0.848564	242.972	220	0.137697	0.0370078	0.00795762	TRUE	3.79e-70
MMP-7	Inverse variance weighted	221	0.102425	0.0410424	0.0125752	0.0219814	0.182868	1.10785	1.02222	1.20066	0.869703	232.452	220	0.269469	0.0370078	0.00772822	TRUE	7.51e-72
MMP-7	Weighted median	221	0.0748004	0.0684415	0.274433	-0.0593449	0.208946	1.07767	0.942382	1.23238	0.869703	232.452	220	0.269469	0.0370078	0.00772822	TRUE	7.51e-72
MMP-7	MR Egger	221	0.0826969	0.12697	0.51553	-0.166165	0.331559	1.08621	0.846907	1.39314	0.869703	232.452	220	0.269469	0.0370078	0.00772822	TRUE	7.51e-72
MMP-7	CM	221	0.130658	NA	0.0898268	-0.019342	0.290658	1.13958	0.980844	1.33731	0.869703	232.452	220	0.269469	0.0370078	0.00772822	TRUE	7.51e-72
MPO	Inverse variance weighted	221	0.151896	0.0366639	3.43e-05	0.0800352	0.223758	1.16404	1.08333	1.25077	0.422147	236.881	220	0.207069	0.0370078	0.00825979	TRUE	5.67e-68
MPO	Weighted median	221	0.154306	0.0570339	0.00682004	0.0425191	0.266092	1.16685	1.04344	1.30486	0.422147	236.881	220	0.207069	0.0370078	0.00825979	TRUE	5.67e-68
MPO	MR Egger	221	0.239512	0.114959	0.03837	0.0141923	0.464831	1.27063	1.01429	1.59175	0.422147	236.881	220	0.207069	0.0370078	0.00825979	TRUE	5.67e-68
MPO	CM	221	0.163989	NA	0.00647891	0.0639885	0.273989	1.1782	1.06608	1.3152	0.422147	236.881	220	0.207069	0.0370078	0.00825979	TRUE	5.67e-68
NEMO	Inverse variance weighted	221	0.0732906	0.0401458	0.0679088	-0.00539514	0.151976	1.07604	0.994619	1.16413	0.721767	195.821	220	0.878143	0.0370078	0.00644075	TRUE	2.48e-82
NEMO	Weighted median	221	0.0489081	0.0610168	0.422812	-0.0706848	0.168501	1.05012	0.931756	1.18353	0.721767	195.821	220	0.878143	0.0370078	0.00644075	TRUE	2.48e-82
NEMO	MR Egger	221	0.0314284	0.124081	0.800282	-0.21177	0.274627	1.03193	0.809151	1.31604	0.721767	195.821	220	0.878143	0.0370078	0.00644075	TRUE	2.48e-82
NEMO	CM	221	0.00775956	NA	0.978448	-0.16224	0.18776	1.00779	0.850237	1.20654	0.721767	195.821	220	0.878143	0.0370078	0.00644075	TRUE	2.48e-82
NT-proBNP	Inverse variance weighted	218	-0.0735447	0.0667081	0.270251	-0.204293	0.0572032	0.929095	0.815224	1.05887	0.767194	255.648	217	0.0369852	0.0364784	0.00831541	TRUE	9.06e-66
NT-proBNP	Weighted median	218	0.131475	0.103346	0.203309	-0.0710836	0.334034	1.14051	0.931384	1.39659	0.767194	255.648	217	0.0369852	0.0364784	0.00831541	TRUE	9.06e-66
NT-proBNP	MR Egger	218	-0.0161999	0.204682	0.936989	-0.417376	0.384976	0.983931	0.658773	1.46958	0.767194	255.648	217	0.0369852	0.0364784	0.00831541	TRUE	9.06e-66
NT-proBNP	CM	218	-0.0122912	NA	0.916696	-0.192291	0.287709	0.987784	0.825067	1.33337	0.767194	255.648	217	0.0369852	0.0364784	0.00831541	TRUE	9.06e-66
OPG	Inverse variance weighted	221	0.0802356	0.0357567	0.0248368	0.0101525	0.150319	1.08354	1.0102	1.1622	0.300966	231.82	220	0.279154	0.0370078	0.00765849	TRUE	2.23e-72
OPG	Weighted median	221	0.0469502	0.0562095	0.403564	-0.0632203	0.157121	1.04807	0.938737	1.17014	0.300966	231.82	220	0.279154	0.0370078	0.00765849	TRUE	2.23e-72
OPG	MR Egger	221	-0.0296797	0.111878	0.791039	-0.248961	0.189602	0.970756	0.77961	1.20877	0.300966	231.82	220	0.279154	0.0370078	0.00765849	TRUE	2.23e-72
OPG	CM	221	0.0858684	NA	0.187341	-0.0541316	0.195868	1.08966	0.947307	1.21637	0.300966	231.82	220	0.279154	0.0370078	0.00765849	TRUE	2.23e-72
PAPPA	Inverse variance weighted	221	-0.0605227	0.0481953	0.209196	-0.154986	0.0339401	0.941272	0.856428	1.03452	0.343405	324.897	220	5.32e-06	0.0370078	0.0105726	TRUE	1.74e-53
PAPPA	Weighted median	221	-0.00829849	0.0639003	0.896672	-0.133543	0.116946	0.991736	0.87499	1.12406	0.343405	324.897	220	5.32e-06	0.0370078	0.0105726	TRUE	1.74e-53
PAPPA	MR Egger	221	0.0734546	0.149108	0.622771	-0.218798	0.365707	1.07622	0.803484	1.44153	0.343405	324.897	220	5.32e-06	0.0370078	0.0105726	TRUE	1.74e-53
PAPPA	CM	221	-0.030009	NA	0.500067	-0.160009	0.059991	0.970437	0.852136	1.06183	0.343405	324.897	220	5.32e-06	0.0370078	0.0105726	TRUE	1.74e-53
PAR-1	Inverse variance weighted	221	0.0547437	0.0389744	0.160138	-0.0216461	0.131133	1.05627	0.978586	1.14012	0.532528	208.181	220	0.706068	0.0370078	0.00679535	TRUE	2.82e-79
PAR-1	Weighted median	221	0.063552	0.0586963	0.27893	-0.0514927	0.178597	1.06561	0.949811	1.19554	0.532528	208.181	220	0.706068	0.0370078	0.00679535	TRUE	2.82e-79
PAR-1	MR Egger	221	0.126018	0.12049	0.29677	-0.110143	0.362178	1.1343	0.895706	1.43645	0.532528	208.181	220	0.706068	0.0370078	0.00679535	TRUE	2.82e-79
PAR-1	CM	221	0.0911722	NA	0.628789	-0.138828	0.211172	1.09546	0.870378	1.23513	0.532528	208.181	220	0.706068	0.0370078	0.00679535	TRUE	2.82e-79
PDGF_subunit B	Inverse variance weighted	221	0.0606575	0.0420846	0.149494	-0.0218284	0.143143	1.06253	0.978408	1.1539	0.913536	255.049	220	0.0525128	0.0370078	0.00832907	TRUE	1.75e-67
PDGF_subunit B	Weighted median	221	0.0925726	0.0610077	0.129167	-0.0270024	0.212148	1.09699	0.973359	1.23633	0.913536	255.049	220	0.0525128	0.0370078	0.00832907	TRUE	1.75e-67
PDGF_subunit B	MR Egger	221	0.0472584	0.130278	0.717141	-0.208087	0.302604	1.04839	0.812137	1.35338	0.913536	255.049	220	0.0525128	0.0370078	0.00832907	TRUE	1.75e-67
PDGF_subunit B	CM	221	0.190823	NA	0.0231913	0.0408233	0.330823	1.21025	1.04167	1.39211	0.913536	255.049	220	0.0525128	0.0370078	0.00832907	TRUE	1.75e-67
PECAM-1	Inverse variance weighted	221	0.0315407	0.037419	0.399281	-0.0418006	0.104882	1.03204	0.959061	1.11058	0.570273	247.251	220	0.100179	0.0370078	0.00803196	TRUE	1.32e-69
PECAM-1	Weighted median	221	-0.0192868	0.0613935	0.753406	-0.139618	0.101044	0.980898	0.86969	1.10633	0.570273	247.251	220	0.100179	0.0370078	0.00803196	TRUE	1.32e-69
PECAM-1	MR Egger	221	-0.0315986	0.117214	0.787738	-0.261339	0.198142	0.968895	0.77002	1.21913	0.570273	247.251	220	0.100179	0.0370078	0.00803196	TRUE	1.32e-69
PECAM-1	CM	221	-0.0201624	NA	0.647871	-0.130162	0.0798376	0.980039	0.877953	1.08311	0.570273	247.251	220	0.100179	0.0370078	0.00803196	TRUE	1.32e-69
PlGF	Inverse variance weighted	221	0.149413	0.0439175	0.000668659	0.0633342	0.235491	1.16115	1.06538	1.26553	0.942738	285.244	220	0.00199981	0.0370078	0.00970775	TRUE	1.7e-58
PlGF	Weighted median	221	0.102282	0.0678923	0.131928	-0.0307864	0.235351	1.1077	0.969683	1.26535	0.942738	285.244	220	0.00199981	0.0370078	0.00970775	TRUE	1.7e-58
PlGF	MR Egger	221	0.158667	0.136011	0.244652	-0.107915	0.425249	1.17195	0.897704	1.52997	0.942738	285.244	220	0.00199981	0.0370078	0.00970775	TRUE	1.7e-58
PlGF	CM	221	0.130636	NA	0.0434966	0.0106361	0.280636	1.13955	1.01069	1.32397	0.942738	285.244	220	0.00199981	0.0370078	0.00970775	TRUE	1.7e-58
PSGL-1	Inverse variance weighted	221	0.151634	0.0454599	0.000851295	0.0625326	0.240736	1.16373	1.06453	1.27218	0.998422	246.388	220	0.107038	0.0370078	0.00836336	TRUE	3.04e-67
PSGL-1	Weighted median	221	0.211202	0.0706473	0.00279412	0.0727331	0.34967	1.23516	1.07544	1.4186	0.998422	246.388	220	0.107038	0.0370078	0.00836336	TRUE	3.04e-67
PSGL-1	MR Egger	221	0.151367	0.142293	0.288603	-0.127526	0.43026	1.16342	0.88027	1.53766	0.998422	246.388	220	0.107038	0.0370078	0.00836336	TRUE	3.04e-67
PSGL-1	CM	221	0.2687	NA	0.00099439	0.1087	0.4287	1.30826	1.11483	1.53526	0.998422	246.388	220	0.107038	0.0370078	0.00836336	TRUE	3.04e-67
PTX3	Inverse variance weighted	221	-0.0613565	0.0464114	0.186164	-0.152323	0.0296099	0.940488	0.858711	1.03005	0.174667	228.692	220	0.329702	0.0370078	0.00744538	TRUE	5.16e-74
PTX3	Weighted median	221	-0.0975614	0.0731804	0.182479	-0.240995	0.0458723	0.907047	0.785845	1.04694	0.174667	228.692	220	0.329702	0.0370078	0.00744538	TRUE	5.16e-74
PTX3	MR Egger	221	0.125424	0.14477	0.387237	-0.158325	0.409172	1.13363	0.853572	1.50557	0.174667	228.692	220	0.329702	0.0370078	0.00744538	TRUE	5.16e-74
PTX3	CM	221	-0.0595565	NA	0.386936	-0.179556	0.0804435	0.942182	0.835641	1.08377	0.174667	228.692	220	0.329702	0.0370078	0.00744538	TRUE	5.16e-74
RAGE	Inverse variance weighted	221	-0.146028	0.041121	0.000383496	-0.226626	-0.0654312	0.864133	0.797219	0.936663	0.419417	245.359	220	0.115678	0.0370078	0.00838635	TRUE	4.4e-67
RAGE	Weighted median	221	-0.14876	0.0606582	0.0141892	-0.267651	-0.0298704	0.861776	0.765175	0.970571	0.419417	245.359	220	0.115678	0.0370078	0.00838635	TRUE	4.4e-67
RAGE	MR Egger	221	-0.243409	0.127218	0.0570105	-0.492756	0.00593784	0.783951	0.610941	1.00596	0.419417	245.359	220	0.115678	0.0370078	0.00838635	TRUE	4.4e-67
RAGE	CM	221	-0.122253	NA	0.037395	-0.252253	-0.0122528	0.884925	0.777048	0.987822	0.419417	245.359	220	0.115678	0.0370078	0.00838635	TRUE	4.4e-67
REN	Inverse variance weighted	221	0.147003	0.0395496	0.000201664	0.0694856	0.22452	1.15836	1.07196	1.25172	0.0224647	226.501	220	0.367444	0.0370078	0.00778326	TRUE	1.94e-71
REN	Weighted median	221	0.156979	0.0576899	0.00650676	0.0439071	0.270052	1.16997	1.04489	1.31003	0.0224647	226.501	220	0.367444	0.0370078	0.00778326	TRUE	1.94e-71
REN	MR Egger	221	0.410317	0.121061	0.00083082	0.173038	0.647596	1.5073	1.18891	1.91094	0.0224647	226.501	220	0.367444	0.0370078	0.00778326	TRUE	1.94e-71
REN	CM	221	0.139116	NA	0.0319586	0.0191157	0.269116	1.14926	1.0193	1.30881	0.0224647	226.501	220	0.367444	0.0370078	0.00778326	TRUE	1.94e-71
RETN	Inverse variance weighted	221	0.105444	0.0352165	0.00275196	0.0364197	0.174469	1.1112	1.03709	1.19061	0.350586	217.52	220	0.534614	0.0370078	0.00731459	TRUE	4.87e-75
RETN	Weighted median	221	0.0752075	0.0590576	0.202855	-0.0405455	0.19096	1.07811	0.960266	1.21041	0.350586	217.52	220	0.534614	0.0370078	0.00731459	TRUE	4.87e-75
RETN	MR Egger	221	0.203126	0.1102	0.0666454	-0.012867	0.419118	1.22523	0.987215	1.52062	0.350586	217.52	220	0.534614	0.0370078	0.00731459	TRUE	4.87e-75
RETN	CM	221	0.167684	NA	0.00290264	0.0676844	0.247684	1.18256	1.07003	1.28106	0.350586	217.52	220	0.534614	0.0370078	0.00731459	TRUE	4.87e-75
SCF	Inverse variance weighted	221	-0.23794	0.0441165	6.91e-08	-0.324408	-0.151472	0.78825	0.722955	0.859442	0.463208	283.544	220	0.0024787	0.0370078	0.0103713	TRUE	1.3e-54
SCF	Weighted median	221	-0.218756	0.0692202	0.00157609	-0.354428	-0.0830848	0.803517	0.701575	0.920273	0.463208	283.544	220	0.0024787	0.0370078	0.0103713	TRUE	1.3e-54
SCF	MR Egger	221	-0.14292	0.136636	0.296718	-0.410727	0.124887	0.866823	0.663168	1.13302	0.463208	283.544	220	0.0024787	0.0370078	0.0103713	TRUE	1.3e-54
SCF	CM	221	-0.343238	NA	3.38e-06	-0.513238	-0.213238	0.709469	0.598554	0.807964	0.463208	283.544	220	0.0024787	0.0370078	0.0103713	TRUE	1.3e-54
SELE	Inverse variance weighted	221	0.205145	0.0362445	1.51e-08	0.134106	0.276184	1.2277	1.14351	1.31809	0.445187	231.759	220	0.2801	0.0370078	0.00858071	TRUE	9.65e-66
SELE	Weighted median	221	0.227652	0.0596309	0.000134706	0.110776	0.344529	1.25565	1.11714	1.41132	0.445187	231.759	220	0.2801	0.0370078	0.00858071	TRUE	9.65e-66
SELE	MR Egger	221	0.122769	0.113648	0.281217	-0.0999816	0.34552	1.13062	0.904854	1.41272	0.445187	231.759	220	0.2801	0.0370078	0.00858071	TRUE	9.65e-66
SELE	CM	221	0.314505	NA	3.5e-05	0.164505	0.424505	1.36958	1.17881	1.52883	0.445187	231.759	220	0.2801	0.0370078	0.00858071	TRUE	9.65e-66
SIRT2	Inverse variance weighted	221	-0.0138809	0.0479889	0.772389	-0.107939	0.0801774	0.986215	0.897682	1.08348	0.59707	225.874	220	0.378544	0.0370078	0.00730363	TRUE	3.98e-75
SIRT2	Weighted median	221	0.0258959	0.0729466	0.722591	-0.117079	0.168871	1.02623	0.889514	1.18397	0.59707	225.874	220	0.378544	0.0370078	0.00730363	TRUE	3.98e-75
SIRT2	MR Egger	221	0.0613755	0.150063	0.682941	-0.232748	0.355499	1.0633	0.792353	1.42689	0.59707	225.874	220	0.378544	0.0370078	0.00730363	TRUE	3.98e-75
SIRT2	CM	221	-0.0620084	NA	0.42831	-0.172008	0.117992	0.939875	0.841972	1.12523	0.59707	225.874	220	0.378544	0.0370078	0.00730363	TRUE	3.98e-75
SPON1	Inverse variance weighted	221	-0.0163595	0.0423849	0.699516	-0.0994338	0.0667149	0.983774	0.90535	1.06899	0.996408	216.258	220	0.558654	0.0370078	0.00699618	TRUE	1.32e-77
SPON1	Weighted median	221	-0.0398683	0.0710212	0.574554	-0.17907	0.0993333	0.960916	0.836047	1.10443	0.996408	216.258	220	0.558654	0.0370078	0.00699618	TRUE	1.32e-77
SPON1	MR Egger	221	-0.0169287	0.13321	0.898991	-0.27802	0.244162	0.983214	0.757282	1.27655	0.996408	216.258	220	0.558654	0.0370078	0.00699618	TRUE	1.32e-77
SPON1	CM	221	-0.0281924	NA	0.59923	-0.178192	0.101808	0.972201	0.836781	1.10717	0.996408	216.258	220	0.558654	0.0370078	0.00699618	TRUE	1.32e-77
ST2	Inverse variance weighted	221	0.00690636	0.0426903	0.871481	-0.0767667	0.0905794	1.00693	0.926106	1.09481	0.465737	310.72	220	5.38e-05	0.0370078	0.0100305	TRUE	1.42e-56
ST2	Weighted median	221	-0.0677786	0.0615494	0.270807	-0.188415	0.0528582	0.934467	0.828271	1.05428	0.465737	310.72	220	5.38e-05	0.0370078	0.0100305	TRUE	1.42e-56
ST2	MR Egger	221	-0.0859439	0.134062	0.522145	-0.348706	0.176819	0.917646	0.7056	1.19341	0.465737	310.72	220	5.38e-05	0.0370078	0.0100305	TRUE	1.42e-56
ST2	CM	221	-0.0997034	NA	0.13637	-0.219703	0.0402966	0.905106	0.802757	1.04112	0.465737	310.72	220	5.38e-05	0.0370078	0.0100305	TRUE	1.42e-56
t-PA	Inverse variance weighted	221	0.159939	0.0364745	1.16e-05	0.0884488	0.231429	1.17344	1.09248	1.2604	0.508699	235.178	220	0.229901	0.0370078	0.00826714	TRUE	6.4e-68
t-PA	Weighted median	221	0.166055	0.0547176	0.00240719	0.0588089	0.273302	1.18064	1.06057	1.3143	0.508699	235.178	220	0.229901	0.0370078	0.00826714	TRUE	6.4e-68
t-PA	MR Egger	221	0.0883121	0.114203	0.440182	-0.135525	0.312149	1.09233	0.873257	1.36636	0.508699	235.178	220	0.229901	0.0370078	0.00826714	TRUE	6.4e-68
t-PA	CM	221	0.238149	NA	0.00178953	0.108149	0.388149	1.2689	1.11421	1.47425	0.508699	235.178	220	0.229901	0.0370078	0.00826714	TRUE	6.4e-68
TF	Inverse variance weighted	221	-0.033523	0.0439933	0.446058	-0.11975	0.0527038	0.967033	0.887142	1.05412	0.402633	284.216	220	0.00227783	0.0370078	0.00921426	TRUE	1.46e-61
TF	Weighted median	221	-0.0429281	0.0679215	0.527371	-0.176054	0.090198	0.95798	0.838573	1.09439	0.402633	284.216	220	0.00227783	0.0370078	0.00921426	TRUE	1.46e-61
TF	MR Egger	221	0.0744359	0.136063	0.584887	-0.192247	0.341119	1.07728	0.825103	1.40652	0.402633	284.216	220	0.00227783	0.0370078	0.00921426	TRUE	1.46e-61
TF	CM	221	0.0261006	NA	0.644178	-0.153899	0.156101	1.02644	0.857358	1.16894	0.402633	284.216	220	0.00227783	0.0370078	0.00921426	TRUE	1.46e-61
TIE2	Inverse variance weighted	221	0.0524038	0.0459643	0.254245	-0.0376862	0.142494	1.0538	0.963015	1.15315	0.625998	304.728	220	0.000134287	0.0370078	0.00990745	TRUE	2.67e-57
TIE2	Weighted median	221	0.043696	0.0692563	0.528085	-0.0920463	0.179438	1.04466	0.912063	1.19655	0.625998	304.728	220	0.000134287	0.0370078	0.00990745	TRUE	2.67e-57
TIE2	MR Egger	221	0.118129	0.142321	0.407433	-0.16082	0.397078	1.12539	0.851445	1.48747	0.625998	304.728	220	0.000134287	0.0370078	0.00990745	TRUE	2.67e-57
TIE2	CM	221	0.0910864	NA	0.186531	-0.0289136	0.201086	1.09536	0.9715	1.22273	0.625998	304.728	220	0.000134287	0.0370078	0.00990745	TRUE	2.67e-57
TM	Inverse variance weighted	221	0.04951	0.0428863	0.248316	-0.034547	0.133567	1.05076	0.966043	1.1429	0.490103	266.416	220	0.0176388	0.0370078	0.00866892	TRUE	3.84e-65
TM	Weighted median	221	0.0189932	0.0666783	0.77576	-0.111696	0.149683	1.01917	0.894316	1.16147	0.490103	266.416	220	0.0176388	0.0370078	0.00866892	TRUE	3.84e-65
TM	MR Egger	221	0.136313	0.132701	0.305451	-0.123781	0.396407	1.14604	0.883573	1.48647	0.490103	266.416	220	0.0176388	0.0370078	0.00866892	TRUE	3.84e-65
TM	CM	221	0.0495636	NA	0.54136	-0.0804364	0.139564	1.05081	0.922714	1.14977	0.490103	266.416	220	0.0176388	0.0370078	0.00866892	TRUE	3.84e-65
TNF-R1	Inverse variance weighted	221	0.183222	0.0391898	2.94e-06	0.10641	0.260034	1.20108	1.11228	1.29697	0.555602	277.499	220	0.00516782	0.0370078	0.00986679	TRUE	1.53e-57
TNF-R1	Weighted median	221	0.164148	0.0577528	0.00447958	0.0509526	0.277344	1.17839	1.05227	1.31962	0.555602	277.499	220	0.00516782	0.0370078	0.00986679	TRUE	1.53e-57
TNF-R1	MR Egger	221	0.251892	0.122775	0.0413921	0.011254	0.492531	1.28646	1.01132	1.63645	0.555602	277.499	220	0.00516782	0.0370078	0.00986679	TRUE	1.53e-57
TNF-R1	CM	221	0.225661	NA	1.44e-05	0.135661	0.325661	1.25315	1.14529	1.38495	0.555602	277.499	220	0.00516782	0.0370078	0.00986679	TRUE	1.53e-57
TNF-R2	Inverse variance weighted	221	0.183199	0.039306	3.15e-06	0.106159	0.260239	1.20105	1.112	1.29724	0.665341	276.476	220	0.00582599	0.0370078	0.00982605	TRUE	8.75e-58
TNF-R2	Weighted median	221	0.182536	0.0550953	0.000922694	0.0745492	0.290523	1.20026	1.0774	1.33713	0.665341	276.476	220	0.00582599	0.0370078	0.00982605	TRUE	8.75e-58
TNF-R2	MR Egger	221	0.132597	0.123286	0.283322	-0.109043	0.374237	1.14179	0.896692	1.45388	0.665341	276.476	220	0.00582599	0.0370078	0.00982605	TRUE	8.75e-58
TNF-R2	CM	221	0.291719	NA	0.000767254	0.151719	0.391719	1.33873	1.16383	1.47952	0.665341	276.476	220	0.00582599	0.0370078	0.00982605	TRUE	8.75e-58
TNFSF14	Inverse variance weighted	221	0.164994	0.0429917	0.000124132	0.0807306	0.249258	1.17939	1.08408	1.28307	0.0414878	224.298	220	0.406981	0.0370078	0.0077444	TRUE	9.94e-72
TNFSF14	Weighted median	221	0.237576	0.0658919	0.000311506	0.108428	0.366724	1.26817	1.11452	1.443	0.0414878	224.298	220	0.406981	0.0370078	0.0077444	TRUE	9.94e-72
TNFSF14	MR Egger	221	0.42062	0.131758	0.00161855	0.162374	0.678866	1.52291	1.1763	1.97164	0.0414878	224.298	220	0.406981	0.0370078	0.0077444	TRUE	9.94e-72
TNFSF14	CM	221	0.354517	NA	0.00632246	0.0945175	0.504517	1.42549	1.09913	1.65619	0.0414878	224.298	220	0.406981	0.0370078	0.0077444	TRUE	9.94e-72
TRAIL-R2	Inverse variance weighted	221	0.223452	0.0395317	1.58e-08	0.14597	0.300935	1.25039	1.15716	1.35112	0.273957	232.705	220	0.265644	0.0370078	0.00861635	TRUE	1.69e-65
TRAIL-R2	Weighted median	221	0.233757	0.0643609	0.000281258	0.10761	0.359904	1.26334	1.11361	1.43319	0.273957	232.705	220	0.265644	0.0370078	0.00861635	TRUE	1.69e-65
TRAIL-R2	MR Egger	221	0.350281	0.122205	0.00455745	0.110759	0.589803	1.41947	1.11713	1.80363	0.273957	232.705	220	0.265644	0.0370078	0.00861635	TRUE	1.69e-65
TRAIL-R2	CM	221	0.258088	NA	3.44e-05	0.148088	0.398088	1.29445	1.15961	1.48897	0.273957	232.705	220	0.265644	0.0370078	0.00861635	TRUE	1.69e-65
TRAIL	Inverse variance weighted	221	0.0625416	0.0465078	0.178704	-0.0286137	0.153697	1.06454	0.971792	1.16614	0.0566576	257.829	220	0.0408688	0.0370078	0.00840138	TRUE	5.6e-67
TRAIL	Weighted median	221	0.0491228	0.065636	0.454211	-0.0795237	0.177769	1.05035	0.923556	1.19455	0.0566576	257.829	220	0.0408688	0.0370078	0.00840138	TRUE	5.6e-67
TRAIL	MR Egger	221	0.321746	0.142959	0.0254035	0.0415456	0.601946	1.37953	1.04242	1.82567	0.0566576	257.829	220	0.0408688	0.0370078	0.00840138	TRUE	5.6e-67
TRAIL	CM	221	0.132003	NA	0.487735	-0.117997	0.342003	1.14111	0.888698	1.40776	0.0566576	257.829	220	0.0408688	0.0370078	0.00840138	TRUE	5.6e-67
TRANCE	Inverse variance weighted	221	0.0988995	0.0429868	0.0214089	0.0146454	0.183154	1.10396	1.01475	1.201	0.000288063	236.688	220	0.209571	0.0370078	0.00783759	TRUE	4.94e-71
TRANCE	Weighted median	221	0.150974	0.0667671	0.0237467	0.0201104	0.281838	1.16297	1.02031	1.32556	0.000288063	236.688	220	0.209571	0.0370078	0.00783759	TRUE	4.94e-71
TRANCE	MR Egger	221	0.548615	0.128995	3.12e-05	0.295784	0.801445	1.73085	1.34418	2.22876	0.000288063	236.688	220	0.209571	0.0370078	0.00783759	TRUE	4.94e-71
TRANCE	CM	221	0.269856	NA	0.000386205	0.139856	0.399856	1.30978	1.15011	1.49161	0.000288063	236.688	220	0.209571	0.0370078	0.00783759	TRUE	4.94e-71
U-PAR	Inverse variance weighted	221	0.156204	0.0395342	7.78e-05	0.0787166	0.233691	1.16906	1.0819	1.26325	0.245857	279.019	220	0.00431436	0.0370078	0.00965917	TRUE	8.62e-59
U-PAR	Weighted median	221	0.136109	0.0622972	0.0289014	0.0140062	0.258211	1.14581	1.0141	1.29461	0.245857	279.019	220	0.00431436	0.0370078	0.00965917	TRUE	8.62e-59
U-PAR	MR Egger	221	0.292563	0.123667	0.0188672	0.0501753	0.53495	1.33986	1.05146	1.70736	0.245857	279.019	220	0.00431436	0.0370078	0.00965917	TRUE	8.62e-59
U-PAR	CM	221	0.254009	NA	0.00065196	0.124009	0.334009	1.28918	1.13203	1.39656	0.245857	279.019	220	0.00431436	0.0370078	0.00965917	TRUE	8.62e-59
VEGF-A	Inverse variance weighted	221	0.114049	0.0469822	0.0152039	0.0219634	0.206134	1.12081	1.02221	1.22892	0.158469	281.354	220	0.00325129	0.0370078	0.00934007	TRUE	9.15e-61
VEGF-A	Weighted median	221	0.116519	0.0679655	0.0864578	-0.0166933	0.249732	1.12358	0.983445	1.28368	0.158469	281.354	220	0.00325129	0.0370078	0.00934007	TRUE	9.15e-61
VEGF-A	MR Egger	221	0.307459	0.144494	0.0344688	0.0242507	0.590668	1.35997	1.02455	1.80519	0.158469	281.354	220	0.00325129	0.0370078	0.00934007	TRUE	9.15e-61
VEGF-A	CM	221	0.330636	NA	0.00585244	0.150636	0.430636	1.39185	1.16257	1.53824	0.158469	281.354	220	0.00325129	0.0370078	0.00934007	TRUE	9.15e-61
VEGF-D	Inverse variance weighted	221	-0.141242	0.0418265	0.000733201	-0.223222	-0.0592621	0.868279	0.799937	0.94246	0.77656	252.077	220	0.0678454	0.0370078	0.00857352	TRUE	8.62e-66
VEGF-D	Weighted median	221	-0.125842	0.0674036	0.0619019	-0.257954	0.00626871	0.881754	0.772631	1.00629	0.77656	252.077	220	0.0678454	0.0370078	0.00857352	TRUE	8.62e-66
VEGF-D	MR Egger	221	-0.176062	0.129509	0.1754	-0.4299	0.0777758	0.838566	0.650574	1.08088	0.77656	252.077	220	0.0678454	0.0370078	0.00857352	TRUE	8.62e-66
VEGF-D	CM	221	-0.225608	NA	0.000355247	-0.355608	-0.125608	0.798031	0.700747	0.881961	0.77656	252.077	220	0.0678454	0.0370078	0.00857352	TRUE	8.62e-66
PRL	Inverse variance weighted	218	-0.172098	0.0567188	0.00241143	-0.283267	-0.0609296	0.841896	0.753318	0.940889	0.664685	211.458	217	0.593378	0.0364784	0.00714459	TRUE	1.81e-74
PRL	Weighted median	218	-0.172183	0.0920543	0.0614213	-0.352609	0.00824342	0.841825	0.702852	1.00828	0.664685	211.458	217	0.593378	0.0364784	0.00714459	TRUE	1.81e-74
PRL	MR Egger	218	-0.243345	0.173666	0.162583	-0.583731	0.097041	0.784001	0.557813	1.10191	0.664685	211.458	217	0.593378	0.0364784	0.00714459	TRUE	1.81e-74
PRL	CM	218	-0.187556	NA	0.052583	-0.337556	-0.00755643	0.828982	0.713512	0.992472	0.664685	211.458	217	0.593378	0.0364784	0.00714459	TRUE	1.81e-74
SRC	Inverse variance weighted	221	0.024283	0.0401407	0.545214	-0.0543928	0.102959	1.02458	0.94706	1.10845	0.135166	232.187	220	0.273508	0.0370078	0.00752153	TRUE	2e-73
SRC	Weighted median	221	0.00570985	0.0605491	0.92487	-0.112966	0.124386	1.00573	0.893181	1.13245	0.135166	232.187	220	0.273508	0.0370078	0.00752153	TRUE	2e-73
SRC	MR Egger	221	0.199781	0.123688	0.107707	-0.0426476	0.44221	1.22114	0.958249	1.55614	0.135166	232.187	220	0.273508	0.0370078	0.00752153	TRUE	2e-73
SRC	CM	221	-0.0208898	NA	0.611258	-0.23089	0.0891102	0.979327	0.793827	1.0932	0.135166	232.187	220	0.273508	0.0370078	0.00752153	TRUE	2e-73
Abbreviations:
Beta	MR effect size
SE	standard error of effect size
lCI	lower bound of 95% two-sided confidence interval for effect size estimate
uCI	upper bound of 95% two-sided confidence interval for effect size estimate
OR	odds ratio equal to EXP(beta)
ORlCI	lower bound of 95% two-sided confidence interval for odds ratio equal to EXP(lCI)
ORuCI	upper bound of 95% two-sided confidence interval for odds ratio equal to EXP(uCI)
Q	Cochran Q heterogenity test statistics

## Sheet: Suppl Table 5
Supplementary Table 5. MR results of 85 proteins to 63 CVD outcomes
Outcome	Exposure	Method	nSNP	Beta	SE	P-value	lCI	uCI	OR	ORlCI	ORuCI
Metabolic risk factors (10)
HDL-C	ADM	Inverse variance weighted	5	0.076315	0.0684689	0.265024	-0.057884	0.210514	1.0793	0.943759	1.23431
HDL-C	AGRP	Inverse variance weighted	3	0.0459713	0.0474813	0.332946	-0.0470921	0.139035	1.04704	0.954	1.14916
HDL-C	CASP-8	Wald ratio	1	-0.0428941	0.0263566	0.103641	-0.094553	0.00876486	0.958013	0.90978	1.0088
HDL-C	CCL20	Inverse variance weighted	2	0.0542331	0.0581233	0.350784	-0.0596886	0.168155	1.05573	0.942058	1.18312
HDL-C	CCL3	Inverse variance weighted	4	-0.047898	0.0605799	0.429143	-0.166635	0.0708387	0.953231	0.846509	1.07341
HDL-C	CCL4	Inverse variance weighted	5	-0.0245236	0.013179	0.0627724	-0.0503545	0.00130736	0.975775	0.950892	1.00131
HDL-C	CD40-L	Wald ratio	1	-0.0981675	0.078534	0.2113	-0.252094	0.0557592	0.906497	0.777171	1.05734
HDL-C	CD40	Inverse variance weighted	3	0.0451295	0.0374757	0.228499	-0.0283229	0.118582	1.04616	0.972074	1.1259
HDL-C	CHI3L1	Inverse variance weighted	4	-0.0666591	0.0584759	0.254311	-0.181272	0.0479537	0.935514	0.834208	1.04912
HDL-C	CSF-1	Wald ratio	1	-0.0843786	0.0279361	0.00252434	-0.139133	-0.0296237	0.919083	0.870112	0.970811
HDL-C	CSTB	Inverse variance weighted	2	-0.0206739	0.0261456	0.429106	-0.0719191	0.0305714	0.979538	0.930606	1.03104
HDL-C	CTSD	Inverse variance weighted	7	-0.00598425	0.0223075	0.788498	-0.0497069	0.0377384	0.994034	0.951508	1.03846
HDL-C	CTSL1	Inverse variance weighted	8	-0.00632619	0.0153567	0.680376	-0.0364253	0.0237729	0.993694	0.96423	1.02406
HDL-C	CX3CL1	Inverse variance weighted	4	-0.0563311	0.0612153	0.357462	-0.176313	0.0636509	0.945226	0.838355	1.06572
HDL-C	CXCL1	Inverse variance weighted	2	0.16187	0.100891	0.108626	-0.0358768	0.359617	1.17571	0.964759	1.43278
HDL-C	CXCL16	Inverse variance weighted	5	0.159071	0.0645894	0.0137854	0.0324759	0.285667	1.17242	1.03301	1.33065
HDL-C	CXCL6	Inverse variance weighted	3	0.00161774	0.0112028	0.885181	-0.0203398	0.0235753	1.00162	0.979866	1.02386
HDL-C	Dkk-1	Inverse variance weighted	8	0.0667982	0.0319471	0.0365373	0.00418178	0.129415	1.06908	1.00419	1.13816
HDL-C	ECP	Wald ratio	1	-0.030541	0.0584642	0.6014	-0.145131	0.0840489	0.969921	0.864909	1.08768
HDL-C	EGF	Wald ratio	1	0.0782543	0.0391272	0.0455003	0.00156509	0.154944	1.0814	1.00157	1.16759
HDL-C	ESM-1	Inverse variance weighted	2	-0.000742006	0.0326723	0.981881	-0.0647797	0.0632957	0.999258	0.937274	1.06534
HDL-C	FABP4	Wald ratio	1	0.118692	0.0476636	0.0127673	0.025271	0.212112	1.12602	1.02559	1.23629
HDL-C	FAS	Wald ratio	1	-0.00611745	0.0212072	0.772993	-0.0476835	0.0354486	0.993901	0.953435	1.03608
HDL-C	FGF-23	Inverse variance weighted	6	0.0592754	0.0368191	0.107417	-0.0128899	0.131441	1.06107	0.987193	1.14047
HDL-C	FS	Inverse variance weighted	4	-0.0530309	0.0623679	0.395163	-0.175272	0.0692101	0.948351	0.839229	1.07166
HDL-C	Gal-3	Inverse variance weighted	5	0.0116653	0.0508002	0.818378	-0.0879031	0.111234	1.01173	0.91585	1.11766
HDL-C	GAL	Inverse variance weighted	2	-0.0285038	0.0426616	0.504047	-0.112121	0.055113	0.971899	0.893937	1.05666
HDL-C	GDF-15	Inverse variance weighted	2	-0.22831	0.0587059	0.000100636	-0.343374	-0.113247	0.795877	0.709373	0.89293
HDL-C	HB-EGF	Inverse variance weighted	4	0.0916343	0.0563393	0.103849	-0.0187908	0.202059	1.09596	0.981385	1.22392
HDL-C	HGF	Wald ratio	1	-0.001998	0.035964	0.955696	-0.0724875	0.0684915	0.998004	0.930077	1.07089
HDL-C	HSP-27	Inverse variance weighted	2	-0.0151813	0.0260243	0.559658	-0.066189	0.0358264	0.984933	0.935954	1.03648
HDL-C	IL-18	Inverse variance weighted	5	0.0232109	0.0396961	0.558739	-0.0545934	0.101015	1.02348	0.94687	1.10629
HDL-C	IL-1ra	Inverse variance weighted	2	0.039777	0.0197746	0.0442712	0.00101867	0.0785353	1.04058	1.00102	1.0817
HDL-C	IL-27	Inverse variance weighted	9	-0.0344964	0.0288429	0.231694	-0.0910285	0.0220358	0.966092	0.912992	1.02228
HDL-C	IL-6	Wald ratio	1	0.0206068	0.0200343	0.303681	-0.0186606	0.0598741	1.02082	0.981512	1.0617
HDL-C	IL-6RA	Wald ratio	1	0.0242052	0.0205925	0.239819	-0.0161561	0.0645665	1.0245	0.983974	1.0667
HDL-C	IL-8	Wald ratio	1	-0.0708955	0.0778252	0.362317	-0.223433	0.0816418	0.931559	0.799769	1.08507
HDL-C	IL16	Inverse variance weighted	3	0.00740255	0.0100889	0.46311	-0.0123716	0.0271767	1.00743	0.987705	1.02755
HDL-C	KIM-1	Inverse variance weighted	7	0.00750419	0.070058	0.914699	-0.129809	0.144818	1.00753	0.878263	1.15583
HDL-C	LEP	Inverse variance weighted	2	-0.177323	0.11518	0.123676	-0.403075	0.0484303	0.83751	0.668262	1.04962
HDL-C	LOX-1	Inverse variance weighted	7	-0.044825	0.0526349	0.394424	-0.147989	0.0583393	0.956165	0.86244	1.06007
HDL-C	mAmP	Inverse variance weighted	2	0.182597	0.194455	0.347721	-0.198535	0.563728	1.20033	0.819931	1.75721
HDL-C	MB	Wald ratio	1	0.0739645	0.0872781	0.39674	-0.0971006	0.24503	1.07677	0.907465	1.27766
HDL-C	MCP-1	Inverse variance weighted	5	0.0206711	0.0264303	0.434157	-0.0311323	0.0724746	1.02089	0.969347	1.07517
HDL-C	MMP-1	Inverse variance weighted	5	-0.0349608	0.0232002	0.131833	-0.0804332	0.0105117	0.965643	0.922717	1.01057
HDL-C	MMP-10	Inverse variance weighted	4	0.0304338	0.0200179	0.128428	-0.00880123	0.0696689	1.0309	0.991237	1.07215
HDL-C	MMP-12	Inverse variance weighted	2	-0.0079325	0.0107001	0.458483	-0.0289048	0.0130397	0.992099	0.971509	1.01313
HDL-C	MMP-3	Inverse variance weighted	3	-0.0218581	0.0472326	0.643525	-0.114434	0.0707177	0.978379	0.891871	1.07328
HDL-C	MMP-7	Inverse variance weighted	2	0.00643304	0.0268981	0.810979	-0.0462872	0.0591533	1.00645	0.954768	1.06094
HDL-C	MPO	Inverse variance weighted	8	0.0307586	0.0463198	0.506659	-0.0600282	0.121545	1.03124	0.941738	1.12924
HDL-C	NT-proBNP	Wald ratio	1	0.00754006	0.0240339	0.75373	-0.0395664	0.0546466	1.00757	0.961206	1.05617
HDL-C	OPG	Inverse variance weighted	4	-0.0318438	0.0445587	0.474827	-0.119179	0.0554913	0.968658	0.887649	1.05706
HDL-C	PAPPA	Inverse variance weighted	5	-0.0213578	0.04913	0.663765	-0.117653	0.074937	0.978869	0.889005	1.07782
HDL-C	PAR-1	Inverse variance weighted	3	0.0906057	0.079771	0.256031	-0.0657455	0.246957	1.09484	0.936369	1.28012
HDL-C	PDGF_subunit B	Inverse variance weighted	6	0.0855415	0.0563814	0.129218	-0.0249661	0.196049	1.08931	0.975343	1.21659
HDL-C	PECAM-1	Wald ratio	1	-0.0361346	0.0103242	0.000465258	-0.05637	-0.0158992	0.96451	0.945189	0.984226
HDL-C	PlGF	Inverse variance weighted	2	-0.030989	0.0462352	0.5027	-0.12161	0.0596319	0.969486	0.885494	1.06145
HDL-C	PSGL-1	Inverse variance weighted	2	0.00573723	0.0139978	0.681905	-0.0216985	0.033173	1.00575	0.978535	1.03373
HDL-C	PTX3	Inverse variance weighted	4	0.00408396	0.0117434	0.728017	-0.0189332	0.0271011	1.00409	0.981245	1.02747
HDL-C	RAGE	Inverse variance weighted	6	0.0737463	0.0594631	0.214901	-0.0428014	0.190294	1.07653	0.958102	1.20961
HDL-C	REN	Wald ratio	1	-0.158679	0.0798722	0.0469593	-0.315229	-0.00212992	0.85327	0.729622	0.997872
HDL-C	RETN	Inverse variance weighted	9	-0.0465062	0.0285479	0.103301	-0.10246	0.00944777	0.954559	0.902614	1.00949
HDL-C	SCF	Inverse variance weighted	11	0.143133	0.199551	0.473203	-0.247986	0.534253	1.15388	0.780371	1.70617
HDL-C	SELE	Inverse variance weighted	6	-0.0208487	0.0906137	0.818027	-0.198452	0.156754	0.979367	0.82	1.16971
HDL-C	SPON1	Inverse variance weighted	2	-0.0254356	0.0145232	0.0798817	-0.053901	0.00302994	0.974885	0.947526	1.00303
HDL-C	ST2	Inverse variance weighted	4	-0.0750733	0.0842557	0.372919	-0.240214	0.0900678	0.927675	0.786459	1.09425
HDL-C	t-PA	Inverse variance weighted	2	-0.0375451	0.0518096	0.468652	-0.139092	0.0640018	0.963151	0.870148	1.06609
HDL-C	TF	Inverse variance weighted	7	0.000525531	0.0216899	0.98067	-0.0419867	0.0430377	1.00053	0.958883	1.04398
HDL-C	TIE2	Inverse variance weighted	5	0.0117285	0.0152898	0.443035	-0.0182395	0.0416965	1.0118	0.981926	1.04258
HDL-C	TM	Inverse variance weighted	3	-0.00463683	0.0131541	0.724463	-0.0304189	0.0211453	0.995374	0.970039	1.02137
HDL-C	TNF-R1	Wald ratio	1	-0.115987	0.0736677	0.115379	-0.260376	0.0284013	0.890486	0.770762	1.02881
HDL-C	TNF-R2	Inverse variance weighted	5	-0.0916459	0.0802259	0.253309	-0.248889	0.0655969	0.912428	0.779667	1.0678
HDL-C	TNFSF14	Wald ratio	1	-0.00412633	0.0184098	0.82265	-0.0402095	0.0319568	0.995882	0.960588	1.03247
HDL-C	TRAIL-R2	Wald ratio	1	-0.0743302	0.0553155	0.179029	-0.182748	0.0340882	0.928365	0.832978	1.03468
HDL-C	TRAIL	Inverse variance weighted	5	0.00451857	0.0243826	0.852978	-0.0432713	0.0523084	1.00453	0.957652	1.0537
HDL-C	TRANCE	Inverse variance weighted	4	0.000679941	0.0193009	0.971898	-0.0371498	0.0385097	1.00068	0.963532	1.03926
HDL-C	U-PAR	Inverse variance weighted	6	-0.00240515	0.028966	0.933825	-0.0591785	0.0543682	0.997598	0.942539	1.05587
HDL-C	VEGF-A	Inverse variance weighted	5	-0.00282072	0.0289884	0.922484	-0.0596381	0.0539966	0.997183	0.942105	1.05548
HDL-C	VEGF-D	Inverse variance weighted	2	-0.144713	0.0646825	0.0252684	-0.27149	-0.0179349	0.865271	0.762243	0.982225
LDL-C	ADM	Inverse variance weighted	5	-0.0557666	0.0697108	0.423727	-0.1924	0.0808665	0.94576	0.824977	1.08423
LDL-C	AGRP	Inverse variance weighted	3	-0.00342883	0.0591129	0.953745	-0.11929	0.112433	0.996577	0.88755	1.119
LDL-C	CASP-8	Wald ratio	1	-0.0764858	0.027907	0.00613009	-0.131183	-0.0217881	0.926366	0.877057	0.978448
LDL-C	CCL20	Inverse variance weighted	2	0.14167	0.0633256	0.0252755	0.0175516	0.265788	1.1522	1.01771	1.30446
LDL-C	CCL3	Inverse variance weighted	4	-0.0317357	0.0635261	0.617379	-0.156247	0.0927755	0.968763	0.855348	1.09722
LDL-C	CCL4	Inverse variance weighted	5	0.0228561	0.0118833	0.0544325	-0.000435179	0.0461475	1.02312	0.999565	1.04723
LDL-C	CD40-L	Wald ratio	1	0.0078534	0.0850785	0.926454	-0.158901	0.174607	1.00788	0.853081	1.19078
LDL-C	CD40	Inverse variance weighted	3	0.00458339	0.0405809	0.910074	-0.0749551	0.0841219	1.00459	0.927785	1.08776
LDL-C	CHI3L1	Inverse variance weighted	4	0.145407	0.0884548	0.100206	-0.0279645	0.318779	1.15651	0.972423	1.37545
LDL-C	CSF-1	Wald ratio	1	0.0347777	0.0307868	0.258632	-0.0255644	0.0951197	1.03539	0.97476	1.09979
LDL-C	CSTB	Inverse variance weighted	2	-0.0320391	0.016673	0.054654	-0.0647182	0.000639969	0.968469	0.937332	1.00064
LDL-C	CTSD	Inverse variance weighted	7	-0.0172416	0.104268	0.868661	-0.221606	0.187123	0.982906	0.801231	1.20578
LDL-C	CTSL1	Inverse variance weighted	8	-0.0159711	0.0186938	0.392911	-0.0526109	0.0206688	0.984156	0.948749	1.02088
LDL-C	CX3CL1	Inverse variance weighted	4	-0.306033	0.237577	0.197695	-0.771683	0.159617	0.736362	0.462234	1.17306
LDL-C	CXCL1	Inverse variance weighted	2	0.100788	0.0485094	0.0377378	0.00570913	0.195866	1.10604	1.00573	1.21636
LDL-C	CXCL16	Inverse variance weighted	5	0.124993	0.0778778	0.108496	-0.0276475	0.277633	1.13314	0.972731	1.32
LDL-C	CXCL6	Inverse variance weighted	3	-0.0126323	0.0121076	0.296795	-0.0363632	0.0110987	0.987447	0.96429	1.01116
LDL-C	Dkk-1	Inverse variance weighted	8	0.0259999	0.0314507	0.408413	-0.0356434	0.0876432	1.02634	0.964984	1.0916
LDL-C	ECP	Wald ratio	1	0	0.0645724	1	-0.126562	0.126562	1	0.88112	1.13492
LDL-C	EGF	Wald ratio	1	-0.0767494	0.0421369	0.0685417	-0.159338	0.00583898	0.926122	0.852708	1.00586
LDL-C	ESM-1	Inverse variance weighted	2	-0.0545916	0.0358791	0.128124	-0.124915	0.0157315	0.946872	0.882572	1.01586
LDL-C	FABP4	Wald ratio	1	-0.0429907	0.0514019	0.40295	-0.143738	0.057757	0.95792	0.866114	1.05946
LDL-C	FAS	Wald ratio	1	0.0195759	0.0232463	0.399729	-0.0259869	0.0651387	1.01977	0.974348	1.06731
LDL-C	FGF-23	Inverse variance weighted	6	0.165689	0.108442	0.126534	-0.0468561	0.378235	1.18021	0.954225	1.45971
LDL-C	FS	Inverse variance weighted	4	0.0742119	0.071962	0.302416	-0.0668336	0.215258	1.07704	0.935351	1.24018
LDL-C	Gal-3	Inverse variance weighted	5	0.0633755	0.0738654	0.3909	-0.0814007	0.208152	1.06543	0.921824	1.2314
LDL-C	GAL	Inverse variance weighted	2	-0.00654015	0.0259569	0.801071	-0.0574157	0.0443354	0.993481	0.944201	1.04533
LDL-C	GDF-15	Inverse variance weighted	2	-0.149974	0.0625445	0.0164902	-0.272561	-0.027387	0.86073	0.761427	0.972985
LDL-C	HB-EGF	Inverse variance weighted	4	0.0456619	0.0326116	0.161461	-0.0182568	0.109581	1.04672	0.981909	1.11581
LDL-C	HGF	Wald ratio	1	-0.0854146	0.0384615	0.0263659	-0.160799	-0.01003	0.918132	0.851463	0.99002
LDL-C	HSP-27	Inverse variance weighted	2	0.0319111	0.0176376	0.0704088	-0.00265848	0.0664807	1.03243	0.997345	1.06874
LDL-C	IL-18	Inverse variance weighted	5	-0.00574963	0.0245993	0.815194	-0.0539644	0.0424651	0.994267	0.947466	1.04338
LDL-C	IL-1ra	Inverse variance weighted	2	0.0745987	0.0217669	0.000609914	0.0319356	0.117262	1.07745	1.03245	1.12441
LDL-C	IL-27	Inverse variance weighted	9	-0.0239399	0.0332292	0.471249	-0.0890691	0.0411892	0.976344	0.914782	1.04205
LDL-C	IL-6	Wald ratio	1	0.0188895	0.0217516	0.385164	-0.0237436	0.0615226	1.01907	0.976536	1.06345
LDL-C	IL-6RA	Wald ratio	1	0.0101156	0.0223988	0.651548	-0.0337861	0.0540173	1.01017	0.966778	1.0555
LDL-C	IL-8	Wald ratio	1	0.116205	0.0927505	0.210252	-0.0655864	0.297996	1.12323	0.936518	1.34716
LDL-C	IL16	Inverse variance weighted	3	-0.0174838	0.0111272	0.116121	-0.0392931	0.00432553	0.982668	0.961469	1.00433
LDL-C	KIM-1	Inverse variance weighted	7	0.000620238	0.0261483	0.981076	-0.0506305	0.0518709	1.00062	0.95063	1.05324
LDL-C	LEP	Inverse variance weighted	2	-0.0255659	0.0462656	0.580544	-0.116246	0.0651146	0.974758	0.890256	1.06728
LDL-C	LOX-1	Inverse variance weighted	7	0.0101281	0.0426845	0.812441	-0.0735335	0.0937897	1.01018	0.929105	1.09833
LDL-C	mAmP	Inverse variance weighted	2	0.095825	0.109714	0.382439	-0.119214	0.310864	1.10057	0.887618	1.3646
LDL-C	MB	Wald ratio	1	0.177515	0.0946746	0.0607927	-0.00804734	0.363077	1.19425	0.991985	1.43775
LDL-C	MCP-1	Inverse variance weighted	5	-0.00334561	0.0343038	0.922307	-0.0705811	0.0638899	0.99666	0.931852	1.06598
LDL-C	MMP-1	Inverse variance weighted	5	0.00319144	0.0193435	0.868953	-0.0347218	0.0411046	1.0032	0.965874	1.04196
LDL-C	MMP-10	Inverse variance weighted	4	0.0672878	0.0509211	0.186364	-0.0325175	0.167093	1.0696	0.968005	1.18186
LDL-C	MMP-12	Inverse variance weighted	2	0.00992775	0.0114732	0.386876	-0.0125598	0.0324153	1.00998	0.987519	1.03295
LDL-C	MMP-3	Inverse variance weighted	3	0.00147084	0.0623079	0.981167	-0.120653	0.123594	1.00147	0.886342	1.13156
LDL-C	MMP-7	Inverse variance weighted	2	-0.0306025	0.0244427	0.210566	-0.0785102	0.0173052	0.969861	0.924493	1.01746
LDL-C	MPO	Inverse variance weighted	8	0.0161952	0.0506476	0.749149	-0.0830742	0.115465	1.01633	0.920283	1.12239
LDL-C	NT-proBNP	Wald ratio	1	0.0428841	0.0259189	0.0980167	-0.00791706	0.0936852	1.04382	0.992114	1.09821
LDL-C	OPG	Inverse variance weighted	4	-0.0172284	0.0252116	0.494386	-0.0666431	0.0321864	0.982919	0.935529	1.03271
LDL-C	PAPPA	Inverse variance weighted	5	-0.0184671	0.0427481	0.665743	-0.102253	0.0653191	0.981702	0.902801	1.0675
LDL-C	PAR-1	Inverse variance weighted	3	0.0499455	0.0623982	0.423461	-0.072355	0.172246	1.05121	0.930201	1.18797
LDL-C	PDGF_subunit B	Inverse variance weighted	6	0.0308966	0.0360163	0.390974	-0.0396952	0.101488	1.03138	0.961082	1.10682
LDL-C	PECAM-1	Wald ratio	1	-0.159405	0.0113566	9.34e-45	-0.181664	-0.137146	0.852651	0.833881	0.871843
LDL-C	PlGF	Inverse variance weighted	2	0.0399781	0.0368492	0.277962	-0.0322464	0.112202	1.04079	0.968268	1.11874
LDL-C	PSGL-1	Inverse variance weighted	2	-0.00383377	0.0120982	0.751329	-0.0275463	0.0198788	0.996174	0.97283	1.02008
LDL-C	PTX3	Inverse variance weighted	4	-0.000198718	0.0262626	0.993963	-0.0516735	0.051276	0.999801	0.949639	1.05261
LDL-C	RAGE	Inverse variance weighted	6	0.0259457	0.027372	0.343184	-0.0277034	0.0795949	1.02629	0.972677	1.08285
LDL-C	REN	Wald ratio	1	-0.267306	0.0830671	0.00129111	-0.430117	-0.104494	0.765439	0.650433	0.90078
LDL-C	RETN	Inverse variance weighted	9	-0.0983555	0.0541455	0.0692934	-0.204481	0.00776976	0.906327	0.81507	1.0078
LDL-C	SCF	Inverse variance weighted	11	-0.0971831	0.103602	0.348224	-0.300243	0.105877	0.90739	0.740638	1.11169
LDL-C	SELE	Inverse variance weighted	5	0.400083	0.396815	0.313341	-0.377674	1.17784	1.49195	0.685454	3.24735
LDL-C	SPON1	Inverse variance weighted	2	0.0204721	0.0154029	0.183813	-0.00971759	0.0506618	1.02068	0.990329	1.05197
LDL-C	ST2	Inverse variance weighted	4	-0.0727439	0.146354	0.61916	-0.359598	0.21411	0.929839	0.697957	1.23876
LDL-C	t-PA	Inverse variance weighted	2	-0.0243104	0.0974841	0.803068	-0.215379	0.166758	0.975983	0.806236	1.18147
LDL-C	TF	Inverse variance weighted	7	-0.153626	0.0552193	0.00540086	-0.261856	-0.0453957	0.857593	0.769622	0.955619
LDL-C	TIE2	Inverse variance weighted	5	-0.0414347	0.0196996	0.0354366	-0.0800459	-0.00282362	0.959412	0.923074	0.99718
LDL-C	TM	Inverse variance weighted	3	-0.0333036	0.0334144	0.318918	-0.0987958	0.0321886	0.967245	0.905928	1.03271
LDL-C	TNF-R1	Wald ratio	1	0.195925	0.0815047	0.0162236	0.0361755	0.355674	1.21644	1.03684	1.42714
LDL-C	TNF-R2	Inverse variance weighted	5	-0.111848	0.0644669	0.082748	-0.238203	0.0145077	0.894181	0.788043	1.01461
LDL-C	TNFSF14	Wald ratio	1	-0.00730043	0.0201555	0.717199	-0.0468053	0.0322044	0.992726	0.954273	1.03273
LDL-C	TRAIL-R2	Wald ratio	1	0.0406223	0.0613656	0.507989	-0.0796543	0.160899	1.04146	0.923436	1.17457
LDL-C	TRAIL	Inverse variance weighted	4	-0.0263241	0.0254618	0.301199	-0.0762293	0.0235811	0.974019	0.926604	1.02386
LDL-C	TRANCE	Inverse variance weighted	4	-0.00436517	0.0294487	0.882162	-0.0620847	0.0533544	0.995644	0.939803	1.0548
LDL-C	U-PAR	Inverse variance weighted	6	-0.0364305	0.0792914	0.645911	-0.191842	0.118981	0.964225	0.825438	1.12635
LDL-C	VEGF-A	Inverse variance weighted	5	0.0231025	0.0157171	0.14159	-0.00770303	0.0539081	1.02337	0.992327	1.05539
LDL-C	VEGF-D	Inverse variance weighted	2	0.159386	0.0691315	0.0211358	0.0238883	0.294884	1.17279	1.02418	1.34297
TC	ADM	Inverse variance weighted	5	-0.0300234	0.0880441	0.733101	-0.20259	0.142543	0.970423	0.816613	1.1532
TC	AGRP	Inverse variance weighted	3	-0.0346875	0.0630054	0.581943	-0.158178	0.088803	0.965907	0.853698	1.09287
TC	CASP-8	Wald ratio	1	-0.0651163	0.0273902	0.0174371	-0.118801	-0.0114315	0.936959	0.887984	0.988634
TC	CCL20	Inverse variance weighted	2	0.109044	0.062273	0.0799346	-0.013011	0.231099	1.11521	0.987073	1.25998
TC	CCL3	Inverse variance weighted	4	-0.0475045	0.0737847	0.519688	-0.192122	0.0971134	0.953606	0.825206	1.10199
TC	CCL4	Inverse variance weighted	5	0.0139316	0.0115006	0.225751	-0.00860965	0.0364728	1.01403	0.991427	1.03715
TC	CD40-L	Wald ratio	1	-0.0340314	0.0837696	0.684559	-0.19822	0.130157	0.966541	0.820189	1.13901
TC	CD40	Inverse variance weighted	3	0.0243142	0.0389525	0.532495	-0.0520327	0.100661	1.02461	0.949298	1.1059
TC	CHI3L1	Inverse variance weighted	4	0.321167	0.201116	0.110282	-0.0730199	0.715354	1.37874	0.929582	2.04491
TC	CSF-1	Wald ratio	1	0.0222349	0.0302166	0.461823	-0.0369897	0.0814595	1.02248	0.963686	1.08487
TC	CSTB	Inverse variance weighted	2	-0.0219755	0.0177679	0.216157	-0.0568006	0.0128495	0.978264	0.944782	1.01293
TC	CTSD	Inverse variance weighted	7	0.032432	0.140296	0.817184	-0.242548	0.307412	1.03296	0.784626	1.3599
TC	CTSL1	Inverse variance weighted	8	-0.0182469	0.0189478	0.335545	-0.0553846	0.0188909	0.981919	0.946121	1.01907
TC	CX3CL1	Inverse variance weighted	4	-0.284386	0.210697	0.1771	-0.697352	0.12858	0.752476	0.497902	1.13721
TC	CXCL1	Inverse variance weighted	2	0.094953	0.0514301	0.0648553	-0.00584995	0.195756	1.09961	0.994167	1.21623
TC	CXCL16	Inverse variance weighted	5	0.174232	0.0856585	0.0419489	0.00634103	0.342122	1.19033	1.00636	1.40793
TC	CXCL6	Inverse variance weighted	3	-0.0207485	0.011869	0.0804428	-0.0440119	0.00251478	0.979465	0.956943	1.00252
TC	Dkk-1	Inverse variance weighted	8	0.0245933	0.033877	0.467865	-0.0418057	0.0909922	1.0249	0.959056	1.09526
TC	ECP	Wald ratio	1	0.0008726	0.0628272	0.988919	-0.122269	0.124014	1.00087	0.884911	1.13203
TC	EGF	Wald ratio	1	-0.0647103	0.0413845	0.117903	-0.145824	0.0164033	0.937339	0.86431	1.01654
TC	ESM-1	Inverse variance weighted	2	-0.0196738	0.0350099	0.574151	-0.0882931	0.0489456	0.980519	0.915492	1.05016
TC	FABP4	Wald ratio	1	-0.0336449	0.0495327	0.496982	-0.130729	0.0634393	0.966915	0.877456	1.06549
TC	FAS	Wald ratio	1	-0.00163132	0.0228385	0.943057	-0.0463948	0.0431321	0.99837	0.954665	1.04408
TC	FGF-23	Inverse variance weighted	6	0.168308	0.110229	0.126788	-0.0477412	0.384357	1.1833	0.95338	1.46867
TC	FS	Inverse variance weighted	4	0.199909	0.134064	0.135924	-0.0628571	0.462674	1.22129	0.939078	1.58832
TC	Gal-3	Inverse variance weighted	5	0.0456068	0.0572131	0.42537	-0.0665308	0.157744	1.04666	0.935634	1.17087
TC	GAL	Inverse variance weighted	2	-0.00355975	0.024396	0.883989	-0.051376	0.0442565	0.996447	0.949921	1.04525
TC	GDF-15	Inverse variance weighted	2	-0.30585	0.0614697	6.5e-07	-0.42633	-0.185369	0.736497	0.652901	0.830798
TC	HB-EGF	Inverse variance weighted	4	0.0319407	0.054541	0.558126	-0.0749597	0.138841	1.03246	0.927781	1.14894
TC	HGF	Wald ratio	1	-0.11039	0.036963	0.00282203	-0.182837	-0.0379421	0.895485	0.832904	0.962769
TC	HSP-27	Inverse variance weighted	2	0.0427797	0.0173504	0.0136772	0.00877291	0.0767865	1.04371	1.00881	1.07981
TC	IL-18	Inverse variance weighted	5	-0.00878713	0.0186804	0.638073	-0.0454006	0.0278264	0.991251	0.955615	1.02822
TC	IL-1ra	Inverse variance weighted	2	0.105468	0.0242507	1.37e-05	0.0579364	0.152999	1.11123	1.05965	1.16532
TC	IL-27	Inverse variance weighted	9	-0.0368198	0.0417375	0.377682	-0.118625	0.0449857	0.96385	0.888141	1.04601
TC	IL-6	Wald ratio	1	0.0297653	0.0206068	0.148614	-0.0106239	0.0701546	1.03021	0.989432	1.07267
TC	IL-6RA	Wald ratio	1	0.033237	0.0216763	0.125194	-0.00924856	0.0757225	1.0338	0.990794	1.07866
TC	IL-8	Wald ratio	1	0.126866	0.0900853	0.159047	-0.0497015	0.303433	1.13526	0.951513	1.3545
TC	IL16	Inverse variance weighted	3	-0.0119504	0.0125892	0.342487	-0.0366252	0.0127243	0.988121	0.964037	1.01281
TC	KIM-1	Inverse variance weighted	7	0.00495247	0.0359814	0.890525	-0.0655711	0.075476	1.00496	0.936532	1.0784
TC	LEP	Inverse variance weighted	2	-0.0656239	0.0452011	0.146552	-0.154218	0.0229704	0.936483	0.857085	1.02324
TC	LOX-1	Inverse variance weighted	7	0.00423884	0.0300229	0.887722	-0.054606	0.0630837	1.00425	0.946858	1.06512
TC	mAmP	Inverse variance weighted	2	0.149279	0.174737	0.392934	-0.193205	0.491764	1.161	0.824313	1.6352
TC	MB	Wald ratio	1	0.184911	0.0931953	0.0472417	0.00224852	0.367574	1.20311	1.00225	1.44423
TC	MCP-1	Inverse variance weighted	5	-0.0050317	0.0275133	0.85489	-0.0589577	0.0488943	0.994981	0.942747	1.05011
TC	MMP-1	Inverse variance weighted	5	-0.00494371	0.0186242	0.790666	-0.0414472	0.0315598	0.995068	0.9594	1.03206
TC	MMP-10	Inverse variance weighted	4	0.0932436	0.0583194	0.109855	-0.0210624	0.20755	1.09773	0.979158	1.23066
TC	MMP-12	Inverse variance weighted	2	0.00282576	0.0169369	0.867495	-0.0303705	0.0360221	1.00283	0.970086	1.03668
TC	MMP-3	Inverse variance weighted	3	0.00777254	0.0617735	0.899872	-0.113304	0.128849	1.0078	0.89288	1.13752
TC	MMP-7	Inverse variance weighted	2	-0.0106728	0.0238098	0.653971	-0.0573399	0.0359944	0.989384	0.944273	1.03665
TC	MPO	Inverse variance weighted	8	0.0345562	0.0633442	0.585388	-0.0895985	0.158711	1.03516	0.914298	1.172
TC	NT-proBNP	Wald ratio	1	0.0325165	0.0254477	0.201328	-0.017361	0.082394	1.03305	0.982789	1.08588
TC	OPG	Inverse variance weighted	4	-0.0111959	0.0313044	0.720607	-0.0725525	0.0501606	0.988867	0.930017	1.05144
TC	PAPPA	Inverse variance weighted	5	-0.024264	0.0591979	0.681895	-0.140292	0.091764	0.976028	0.869104	1.09611
TC	PAR-1	Inverse variance weighted	3	0.0494287	0.0504187	0.326906	-0.0493919	0.148249	1.05067	0.951808	1.1598
TC	PDGF_subunit B	Inverse variance weighted	6	0.030421	0.0304955	0.318495	-0.0293503	0.0901923	1.03089	0.971076	1.09438
TC	PECAM-1	Wald ratio	1	-0.141648	0.0109436	2.56e-38	-0.163097	-0.120198	0.867927	0.849509	0.886745
TC	PlGF	Inverse variance weighted	2	-0.0111337	0.0361451	0.758061	-0.081978	0.0597106	0.988928	0.921292	1.06153
TC	PSGL-1	Inverse variance weighted	2	-0.0104827	0.0118086	0.374694	-0.0336275	0.0126622	0.989572	0.966932	1.01274
TC	PTX3	Inverse variance weighted	4	-0.0115729	0.0208282	0.578462	-0.0523962	0.0292505	0.988494	0.948953	1.02968
TC	RAGE	Inverse variance weighted	6	0.0614545	0.0431823	0.154695	-0.0231828	0.146092	1.06338	0.977084	1.1573
TC	REN	Wald ratio	1	-0.310969	0.0798722	9.89e-05	-0.467519	-0.15442	0.732737	0.626555	0.856912
TC	RETN	Inverse variance weighted	9	-0.114508	0.0502775	0.022755	-0.213052	-0.0159642	0.891805	0.808114	0.984163
TC	SCF	Inverse variance weighted	11	-0.00856019	0.122491	0.944286	-0.248642	0.231521	0.991476	0.779859	1.26052
TC	SELE	Inverse variance weighted	6	0.31596	0.277804	0.255392	-0.228535	0.860456	1.37158	0.795698	2.36424
TC	SPON1	Inverse variance weighted	2	0.0212195	0.0179304	0.236637	-0.0139242	0.0563631	1.02145	0.986172	1.05798
TC	ST2	Inverse variance weighted	4	-0.0862125	0.134375	0.521146	-0.349588	0.177163	0.917399	0.704979	1.19383
TC	t-PA	Inverse variance weighted	2	0.00960942	0.062408	0.877628	-0.11271	0.131929	1.00966	0.893409	1.14103
TC	TF	Inverse variance weighted	7	-0.13783	0.0507599	0.00662106	-0.237319	-0.0383403	0.871247	0.78874	0.962385
TC	TIE2	Inverse variance weighted	5	-0.0136737	0.0102062	0.180329	-0.0336778	0.00633044	0.986419	0.966883	1.00635
TC	TM	Inverse variance weighted	3	-0.0245386	0.0155541	0.114651	-0.0550247	0.00594744	0.97576	0.946462	1.00597
TC	TNF-R1	Wald ratio	1	0.155172	0.0783699	0.0477035	0.0015674	0.308777	1.16786	1.00157	1.36176
TC	TNF-R2	Inverse variance weighted	5	-0.105295	0.0904279	0.244259	-0.282534	0.0719438	0.900059	0.753871	1.07459
TC	TNFSF14	Wald ratio	1	0.0063482	0.0196794	0.747013	-0.0322235	0.0449199	1.00637	0.96829	1.04594
TC	TRAIL-R2	Wald ratio	1	0.0121003	0.059637	0.839214	-0.104788	0.128989	1.01217	0.900515	1.13768
TC	TRAIL	Inverse variance weighted	5	-0.0251831	0.0238923	0.291872	-0.0720121	0.0216459	0.975131	0.93052	1.02188
TC	TRANCE	Inverse variance weighted	4	-0.0162613	0.0300522	0.588437	-0.0751636	0.042641	0.98387	0.927592	1.04356
TC	U-PAR	Inverse variance weighted	6	-0.0374871	0.056132	0.504237	-0.147506	0.0725316	0.963207	0.862857	1.07523
TC	VEGF-A	Inverse variance weighted	5	0.0125704	0.0191642	0.511867	-0.0249914	0.0501323	1.01265	0.975318	1.05141
TC	VEGF-D	Inverse variance weighted	2	0.0746308	0.137196	0.58646	-0.194272	0.343534	1.07749	0.823434	1.40992
TG	ADM	Inverse variance weighted	5	-0.0498526	0.0751455	0.507065	-0.197138	0.0974325	0.95137	0.821078	1.10234
TG	AGRP	Inverse variance weighted	3	-0.168815	0.0676073	0.0125251	-0.301325	-0.0363047	0.844665	0.739837	0.964346
TG	CASP-8	Wald ratio	1	0.0418605	0.025323	0.0983184	-0.00777261	0.0914935	1.04275	0.992258	1.09581
TG	CCL20	Inverse variance weighted	2	-0.0827134	0.102471	0.419559	-0.283557	0.11813	0.920615	0.7531	1.12539
TG	CCL3	Inverse variance weighted	4	0.0139363	0.0255218	0.585028	-0.0360864	0.063959	1.01403	0.964557	1.06605
TG	CCL4	Inverse variance weighted	5	0.00628382	0.0167643	0.707784	-0.0265742	0.0391418	1.0063	0.973776	1.03992
TG	CD40-L	Wald ratio	1	-0.0078534	0.0772251	0.918999	-0.159215	0.143508	0.992177	0.852813	1.15432
TG	CD40	Inverse variance weighted	3	-0.0182417	0.0615231	0.766847	-0.138827	0.102344	0.981924	0.870379	1.10776
TG	CHI3L1	Inverse variance weighted	4	0.656713	0.455639	0.1495	-0.23634	1.54977	1.92844	0.789512	4.71037
TG	CSF-1	Wald ratio	1	0.0438997	0.027366	0.108677	-0.00973774	0.0975371	1.04488	0.99031	1.10245
TG	CSTB	Inverse variance weighted	2	0.00643648	0.0130639	0.62223	-0.0191687	0.0320417	1.00646	0.981014	1.03256
TG	CTSD	Inverse variance weighted	7	0.117597	0.218331	0.59015	-0.310331	0.545525	1.12479	0.733204	1.72551
TG	CTSL1	Inverse variance weighted	8	0.00124848	0.0192389	0.948259	-0.0364599	0.0389568	1.00125	0.964197	1.03973
TG	CX3CL1	Inverse variance weighted	4	0.0331844	0.0677589	0.624316	-0.099623	0.165992	1.03374	0.905179	1.18056
TG	CXCL1	Inverse variance weighted	2	-0.200157	0.138038	0.147055	-0.470711	0.0703975	0.818602	0.624558	1.07293
TG	CXCL16	Inverse variance weighted	5	-0.0438297	0.0338109	0.194866	-0.110099	0.0224396	0.957117	0.895745	1.02269
TG	CXCL6	Inverse variance weighted	3	-0.00631336	0.0131302	0.630638	-0.0320485	0.0194217	0.993707	0.96846	1.01961
TG	Dkk-1	Inverse variance weighted	8	-0.0914794	0.0381586	0.0165142	-0.16627	-0.0166886	0.91258	0.846817	0.98345
TG	ECP	Wald ratio	1	0.0122164	0.0575916	0.832012	-0.100663	0.125096	1.01229	0.904238	1.13326
TG	EGF	Wald ratio	1	-0.0323552	0.0376223	0.389789	-0.106095	0.0413845	0.968163	0.899339	1.04225
TG	ESM-1	Inverse variance weighted	2	0.0426711	0.0320875	0.183572	-0.0202204	0.105563	1.04359	0.979983	1.11134
TG	FABP4	Wald ratio	1	-0.159813	0.0457944	0.00048339	-0.24957	-0.0700561	0.852303	0.779136	0.932342
TG	FAS	Wald ratio	1	0.016721	0.0207993	0.421442	-0.0240457	0.0574878	1.01686	0.976241	1.05917
TG	FGF-23	Inverse variance weighted	6	-0.0576015	0.0326018	0.0772583	-0.121501	0.00629799	0.944026	0.88559	1.00632
TG	FS	Inverse variance weighted	4	0.469743	0.272531	0.0847742	-0.0644174	1.0039	1.59958	0.937614	2.72892
TG	Gal-3	Inverse variance weighted	5	-0.0110091	0.0277508	0.691578	-0.0654006	0.0433824	0.989051	0.936692	1.04434
TG	GAL	Inverse variance weighted	2	0.0375002	0.0516332	0.467667	-0.0637009	0.138701	1.03821	0.938286	1.14878
TG	GDF-15	Inverse variance weighted	2	-0.0149418	0.0688216	0.828124	-0.149832	0.119949	0.985169	0.860852	1.12744
TG	HB-EGF	Inverse variance weighted	4	-0.142574	0.0475444	0.00271084	-0.235761	-0.0493871	0.867123	0.789969	0.951813
TG	HGF	Wald ratio	1	-0.145355	0.034965	3.22e-05	-0.213886	-0.0768232	0.864716	0.80744	0.926054
TG	HSP-27	Inverse variance weighted	2	0.00439102	0.0159312	0.782837	-0.0268342	0.0356162	1.0044	0.973523	1.03626
TG	IL-18	Inverse variance weighted	5	-0.0372421	0.0236505	0.115329	-0.0835971	0.00911292	0.963443	0.919802	1.00915
TG	IL-1ra	Inverse variance weighted	2	0.0339665	0.0193762	0.0796018	-0.00401085	0.0719438	1.03455	0.995997	1.07459
TG	IL-27	Inverse variance weighted	9	0.00654307	0.017765	0.712641	-0.0282764	0.0413625	1.00656	0.97212	1.04223
TG	IL-6	Wald ratio	1	0.00915856	0.0194619	0.637935	-0.0289868	0.0473039	1.0092	0.971429	1.04844
TG	IL-6RA	Wald ratio	1	0.0614162	0.0198699	0.00199545	0.0224711	0.100361	1.06334	1.02273	1.10557
TG	IL-8	Wald ratio	1	0.0586354	0.086887	0.499773	-0.111663	0.228934	1.06039	0.894346	1.25726
TG	IL16	Inverse variance weighted	3	0.0100162	0.00987701	0.31054	-0.00934278	0.0293751	1.01007	0.990701	1.02981
TG	KIM-1	Inverse variance weighted	7	0.0155688	0.0282105	0.581032	-0.0397239	0.0708614	1.01569	0.961055	1.07343
TG	LEP	Inverse variance weighted	2	0.163817	0.135459	0.22653	-0.101683	0.429316	1.178	0.903316	1.53621
TG	LOX-1	Inverse variance weighted	7	0.0687153	0.0374621	0.0666153	-0.00471045	0.142141	1.07113	0.995301	1.15274
TG	mAmP	Inverse variance weighted	2	-0.0232409	0.0254476	0.361093	-0.0731183	0.0266364	0.977027	0.929491	1.02699
TG	MB	Wald ratio	1	0.0207101	0.0843195	0.805981	-0.144556	0.185976	1.02093	0.865406	1.20439
TG	MCP-1	Inverse variance weighted	5	-0.0390196	0.0286521	0.173247	-0.0951777	0.0171384	0.961732	0.909211	1.01729
TG	MMP-1	Inverse variance weighted	5	0.0137198	0.0176659	0.43738	-0.0209054	0.048345	1.01381	0.979312	1.04953
TG	MMP-10	Inverse variance weighted	4	0.0395835	0.0404006	0.327197	-0.0396017	0.118769	1.04038	0.961172	1.12611
TG	MMP-12	Inverse variance weighted	2	-0.00735806	0.0180948	0.684272	-0.0428238	0.0281077	0.992669	0.95808	1.02851
TG	MMP-3	Inverse variance weighted	3	0.0423246	0.0636545	0.506107	-0.0824381	0.167087	1.04323	0.920868	1.18186
TG	MMP-7	Inverse variance weighted	2	0.0287833	0.0217943	0.186608	-0.0139335	0.0715001	1.0292	0.986163	1.07412
TG	MPO	Inverse variance weighted	8	0.00305867	0.0477639	0.948941	-0.0905586	0.0966759	1.00306	0.913421	1.1015
TG	NT-proBNP	Wald ratio	1	0.0070688	0.0230914	0.759511	-0.0381904	0.052328	1.00709	0.96253	1.05372
TG	OPG	Inverse variance weighted	4	0.0242652	0.0231285	0.294111	-0.0210667	0.0695971	1.02456	0.979154	1.07208
TG	PAPPA	Inverse variance weighted	5	0.00328681	0.0213543	0.877675	-0.0385677	0.0451413	1.00329	0.962167	1.04618
TG	PAR-1	Inverse variance weighted	3	-0.11919	0.085639	0.163992	-0.287042	0.0486626	0.887639	0.75048	1.04987
TG	PDGF_subunit B	Inverse variance weighted	6	-0.123203	0.0531685	0.0204919	-0.227413	-0.0189927	0.884084	0.796592	0.981187
TG	PECAM-1	Wald ratio	1	0.0313855	0.0103242	0.00236578	0.0111501	0.0516209	1.03188	1.01121	1.05298
TG	PlGF	Inverse variance weighted	2	-0.0890357	0.0330902	0.00713023	-0.153892	-0.024179	0.914813	0.857364	0.976111
TG	PSGL-1	Inverse variance weighted	2	-0.0188603	0.010767	0.0798282	-0.0399636	0.00224293	0.981316	0.960824	1.00225
TG	PTX3	Inverse variance weighted	4	-0.0300263	0.0116044	0.00966811	-0.052771	-0.00728155	0.97042	0.948597	0.992745
TG	RAGE	Inverse variance weighted	6	0.039309	0.0587085	0.503136	-0.0757596	0.154378	1.04009	0.927039	1.16693
TG	REN	Wald ratio	1	-0.086262	0.0766773	0.260589	-0.23655	0.0640256	0.917354	0.789347	1.06612
TG	RETN	Inverse variance weighted	9	-0.0232898	0.0226975	0.304845	-0.0677769	0.0211972	0.976979	0.934469	1.02142
TG	SCF	Inverse variance weighted	11	0.0266311	0.15474	0.863357	-0.27666	0.329922	1.02699	0.758313	1.39086
TG	SELE	Inverse variance weighted	5	0.0148857	0.0376674	0.692703	-0.0589423	0.0887138	1.015	0.942761	1.09277
TG	SPON1	Inverse variance weighted	2	-0.000841195	0.0141037	0.95244	-0.0284845	0.0268021	0.999159	0.971917	1.02716
TG	ST2	Inverse variance weighted	4	0.034592	0.0456695	0.448784	-0.0549201	0.124104	1.0352	0.946561	1.13213
TG	t-PA	Inverse variance weighted	2	0.0246176	0.0735174	0.737735	-0.119476	0.168712	1.02492	0.887385	1.18378
TG	TF	Inverse variance weighted	7	-0.0208774	0.0245264	0.394647	-0.0689492	0.0271944	0.979339	0.933374	1.02757
TG	TIE2	Inverse variance weighted	5	-0.00342784	0.0114317	0.764288	-0.0258339	0.0189782	0.996578	0.974497	1.01916
TG	TM	Inverse variance weighted	3	0.00394164	0.0102203	0.699742	-0.0160901	0.0239734	1.00395	0.984039	1.02426
TG	TNF-R1	Wald ratio	1	0.130094	0.0721003	0.0711768	-0.0112226	0.271411	1.13894	0.98884	1.31181
TG	TNF-R2	Inverse variance weighted	5	0.0792308	0.0346569	0.0222455	0.0113033	0.147158	1.08245	1.01137	1.15854
TG	TNFSF14	Wald ratio	1	0.00491985	0.0174575	0.778083	-0.0292969	0.0391366	1.00493	0.971128	1.03991
TG	TRAIL-R2	Wald ratio	1	0.000864304	0.0553155	0.987534	-0.107554	0.109283	1.00086	0.898028	1.11548
TG	TRAIL	Inverse variance weighted	4	0.00155648	0.0231722	0.946446	-0.043861	0.046974	1.00156	0.957087	1.04809
TG	TRANCE	Inverse variance weighted	4	-0.0120738	0.0187521	0.519663	-0.0488279	0.0246803	0.987999	0.952345	1.02499
TG	U-PAR	Inverse variance weighted	6	-0.0460472	0.0468111	0.325272	-0.137797	0.0457026	0.954997	0.871276	1.04676
TG	VEGF-A	Inverse variance weighted	5	0.00296141	0.0337252	0.930027	-0.0631399	0.0690627	1.00297	0.938812	1.0715
TG	VEGF-D	Inverse variance weighted	2	0.032233	0.225984	0.88658	-0.410697	0.475163	1.03276	0.663188	1.60828
SBP	ADM	Inverse variance weighted	5	0.0864662	0.464792	0.85242	-0.824527	0.997459	1.09031	0.438442	2.71138
SBP	AGRP	Inverse variance weighted	3	-0.0980107	0.254358	0.699996	-0.596552	0.400531	0.906639	0.550707	1.49262
SBP	CA-125	Inverse variance weighted	3	0.0981831	0.108549	0.365727	-0.114572	0.310939	1.10316	0.891747	1.36471
SBP	CASP-8	Inverse variance weighted	2	-0.128386	0.118974	0.280537	-0.361575	0.104802	0.879514	0.696579	1.11049
SBP	CCL20	Inverse variance weighted	2	0.242638	0.368473	0.51022	-0.479569	0.964844	1.27461	0.61905	2.62438
SBP	CCL3	Inverse variance weighted	6	0.234733	0.754302	0.755655	-1.2437	1.71316	1.26457	0.288316	5.54648
SBP	CCL4	Inverse variance weighted	6	0.0292392	0.142077	0.836948	-0.249232	0.30771	1.02967	0.779399	1.36031
SBP	CD40-L	Wald ratio	1	-0.124346	0.441099	0.778021	-0.988901	0.740209	0.883075	0.371985	2.09637
SBP	CD40	Inverse variance weighted	5	0.067549	0.0817395	0.408581	-0.0926604	0.227758	1.06988	0.911503	1.25578
SBP	CHI3L1	Inverse variance weighted	7	0.0716236	0.229807	0.755292	-0.378798	0.522045	1.07425	0.684684	1.68547
SBP	CSF-1	Wald ratio	1	0.393957	0.172748	0.0225764	0.0553706	0.732543	1.48284	1.05693	2.08036
SBP	CSTB	Inverse variance weighted	2	0.183501	0.0837681	0.0284817	0.0193158	0.347687	1.20142	1.0195	1.41579
SBP	CTSD	Inverse variance weighted	8	0.337728	0.3	0.260266	-0.250271	0.925728	1.40176	0.77859	2.5237
SBP	CTSL1	Inverse variance weighted	11	0.0263961	0.253121	0.916945	-0.469721	0.522513	1.02675	0.625177	1.68626
SBP	CX3CL1	Inverse variance weighted	6	0.0830478	0.269303	0.757793	-0.444786	0.610881	1.08659	0.640962	1.84205
SBP	CXCL1	Inverse variance weighted	3	-0.338119	0.43253	0.434377	-1.18588	0.509639	0.713111	0.305478	1.66469
SBP	CXCL16	Inverse variance weighted	12	-0.763054	0.580989	0.189058	-1.90179	0.375685	0.46624	0.149301	1.45599
SBP	CXCL6	Inverse variance weighted	3	-0.0844322	0.0716463	0.238614	-0.224859	0.0559945	0.919034	0.798629	1.05759
SBP	Dkk-1	Inverse variance weighted	9	-0.301407	0.252885	0.233311	-0.797061	0.194247	0.739777	0.450651	1.2144
SBP	ECP	Inverse variance weighted	2	0.248356	0.306062	0.417104	-0.351525	0.848237	1.28192	0.703614	2.33553
SBP	EGF	Wald ratio	1	-0.0850263	0.239278	0.72233	-0.554011	0.383958	0.918488	0.574641	1.46808
SBP	EN-RAGE	Inverse variance weighted	3	-0.0766859	0.101657	0.450633	-0.275933	0.122562	0.926181	0.758864	1.13039
SBP	ESM-1	Inverse variance weighted	2	0.484607	0.20656	0.0189717	0.07975	0.889464	1.62354	1.08302	2.43383
SBP	FABP4	Inverse variance weighted	2	-0.395858	0.855458	0.643548	-2.07256	1.28084	0.673102	0.125864	3.59966
SBP	FAS	Inverse variance weighted	3	-0.445452	0.121692	0.000251744	-0.683968	-0.206935	0.640535	0.504611	0.813073
SBP	FGF-23	Inverse variance weighted	8	0.336713	0.325375	0.300741	-0.301022	0.974449	1.40034	0.740061	2.64971
SBP	FS	Inverse variance weighted	4	0.346723	0.501332	0.489186	-0.635887	1.32933	1.41443	0.529466	3.77852
SBP	Gal-3	Inverse variance weighted	8	-0.224964	0.240459	0.349501	-0.696264	0.246337	0.798545	0.498444	1.27933
SBP	GAL	Inverse variance weighted	5	-0.277768	0.203335	0.17192	-0.676304	0.120769	0.757473	0.508493	1.12836
SBP	GDF-15	Inverse variance weighted	3	-0.0271229	0.268436	0.919518	-0.553257	0.499011	0.973242	0.575074	1.64709
SBP	HB-EGF	Inverse variance weighted	5	-0.93331	0.223333	2.93e-05	-1.37104	-0.495578	0.39325	0.253842	0.609219
SBP	HGF	Inverse variance weighted	2	0.94014	0.241047	9.61e-05	0.467687	1.41259	2.56034	1.5963	4.10659
SBP	HSP-27	Inverse variance weighted	3	-0.0139853	0.132585	0.915993	-0.273852	0.245881	0.986112	0.760445	1.27875
SBP	IL-18	Inverse variance weighted	7	-0.221191	0.145007	0.127164	-0.505406	0.0630232	0.801563	0.603261	1.06505
SBP	IL-1ra	Inverse variance weighted	3	-0.0961607	0.120564	0.425108	-0.332466	0.140145	0.908318	0.717153	1.15044
SBP	IL-27	Inverse variance weighted	11	0.24985	0.405638	0.537931	-0.5452	1.0449	1.28383	0.579726	2.84312
SBP	IL-6	Inverse variance weighted	2	0.0925952	0.464453	0.841978	-0.817732	1.00292	1.09702	0.441432	2.72624
SBP	IL-6RA	Inverse variance weighted	5	0.00480556	0.0985236	0.961098	-0.188301	0.197912	1.00482	0.828366	1.21885
SBP	IL-8	Wald ratio	1	0.253731	0.373667	0.497119	-0.478657	0.986119	1.28883	0.619615	2.68081
SBP	IL16	Inverse variance weighted	6	0.0208971	0.0878773	0.812037	-0.151342	0.193137	1.02112	0.859553	1.21305
SBP	ITGB1BP2	Wald ratio	1	-0.249669	0.217881	0.251838	-0.676715	0.177377	0.779059	0.508284	1.19408
SBP	KIM-1	Inverse variance weighted	10	0.232786	0.28635	0.41625	-0.328459	0.794032	1.26211	0.720032	2.2123
SBP	KLK6	Inverse variance weighted	2	-0.0464917	0.168297	0.782358	-0.376354	0.28337	0.954572	0.686359	1.3276
SBP	LEP	Inverse variance weighted	2	0.594506	0.313244	0.0577092	-0.0194524	1.20846	1.81214	0.980736	3.34834
SBP	LOX-1	Inverse variance weighted	7	-0.025325	0.460556	0.956148	-0.928015	0.877365	0.974993	0.395338	2.40456
SBP	mAmP	Inverse variance weighted	4	0.511664	0.326234	0.116789	-0.127754	1.15108	1.66806	0.88007	3.16161
SBP	MB	Wald ratio	1	-3.00296	0.542899	3.18e-08	-4.06704	-1.93888	0.04964	0.017128	0.143866
SBP	MCP-1	Inverse variance weighted	6	-0.0705596	0.233098	0.762116	-0.527432	0.386312	0.931872	0.590119	1.47154
SBP	MMP-1	Inverse variance weighted	8	-0.127892	0.0989423	0.196152	-0.321819	0.0660349	0.879948	0.724829	1.06826
SBP	MMP-10	Inverse variance weighted	6	0.179287	0.233433	0.442461	-0.278242	0.636816	1.19636	0.757114	1.89045
SBP	MMP-12	Inverse variance weighted	7	-0.138497	0.0639317	0.0302864	-0.263803	-0.0131907	0.870666	0.768125	0.986896
SBP	MMP-3	Inverse variance weighted	5	0.0422966	0.0898759	0.637918	-0.13386	0.218453	1.0432	0.874712	1.24415
SBP	MMP-7	Inverse variance weighted	4	-0.00702572	0.13206	0.957572	-0.265864	0.251812	0.992999	0.766543	1.28635
SBP	MPO	Inverse variance weighted	10	0.396391	0.460045	0.388888	-0.505298	1.29808	1.48645	0.603326	3.66226
SBP	NT-proBNP	Wald ratio	1	-2.15928	0.145146	4.68e-50	-2.44377	-1.8748	0.115408	0.0868329	0.153386
SBP	OPG	Inverse variance weighted	7	0.31325	0.451575	0.48788	-0.571836	1.19834	1.36786	0.564488	3.3146
SBP	PAPPA	Inverse variance weighted	9	0.0581381	0.663316	0.930157	-1.24196	1.35824	1.05986	0.288817	3.88933
SBP	PAR-1	Inverse variance weighted	3	-0.574494	0.625968	0.35874	-1.80139	0.652404	0.56299	0.165069	1.92015
SBP	PDGF_subunit B	Inverse variance weighted	7	-0.297285	0.38943	0.445233	-1.06057	0.465997	0.742832	0.346259	1.5936
SBP	PECAM-1	Inverse variance weighted	3	0.278027	0.149916	0.0636614	-0.0158096	0.571863	1.32052	0.984315	1.77156
SBP	PlGF	Inverse variance weighted	2	-0.78225	0.754828	0.300049	-2.26171	0.697213	0.457376	0.104172	2.00815
SBP	PSGL-1	Inverse variance weighted	3	0.0296548	0.173815	0.864529	-0.311022	0.370332	1.0301	0.732698	1.44821
SBP	PTX3	Inverse variance weighted	4	-0.023518	0.248105	0.924481	-0.509804	0.462769	0.976756	0.600613	1.58847
SBP	RAGE	Inverse variance weighted	8	0.0530606	0.532708	0.920658	-0.991047	1.09717	1.05449	0.371188	2.99567
SBP	REN	Inverse variance weighted	3	-0.92251	2.32121	0.691053	-5.47208	3.62706	0.39752	0.00420249	37.602
SBP	RETN	Inverse variance weighted	10	-0.0628755	0.271615	0.816936	-0.59524	0.469489	0.93906	0.55143	1.59918
SBP	SCF	Inverse variance weighted	13	-0.182814	0.220054	0.406105	-0.614119	0.248492	0.832923	0.541117	1.28209
SBP	SELE	Inverse variance weighted	9	0.157917	0.105888	0.135869	-0.0496245	0.365458	1.17107	0.951587	1.44117
SBP	SIRT2	Wald ratio	1	-0.239796	0.338435	0.478608	-0.903129	0.423537	0.786788	0.405299	1.52735
SBP	SPON1	Inverse variance weighted	2	0.18051	0.368938	0.624652	-0.54261	0.903629	1.19783	0.58123	2.46855
SBP	ST2	Inverse variance weighted	8	-0.0305973	0.363147	0.932853	-0.742366	0.681171	0.969866	0.475987	1.97619
SBP	t-PA	Inverse variance weighted	2	-0.0326323	0.329117	0.921018	-0.677701	0.612436	0.967894	0.507783	1.84492
SBP	TF	Inverse variance weighted	7	-0.296529	0.282381	0.293672	-0.849996	0.256939	0.743394	0.427417	1.29297
SBP	TIE2	Inverse variance weighted	9	-0.0332418	0.179374	0.852977	-0.384814	0.31833	0.967305	0.680577	1.37483
SBP	TM	Inverse variance weighted	6	-0.142507	0.180157	0.428935	-0.495614	0.2106	0.867182	0.609197	1.23442
SBP	TNF-R1	Inverse variance weighted	3	-0.384546	0.310049	0.214873	-0.992242	0.223149	0.680759	0.370745	1.25001
SBP	TNF-R2	Inverse variance weighted	6	1.3013	1.21425	0.283859	-1.07863	3.68122	3.67406	0.340062	39.6948
SBP	TNFSF14	Wald ratio	1	0.124107	0.105221	0.238204	-0.0821266	0.330341	1.13214	0.921155	1.39144
SBP	TRAIL-R2	Inverse variance weighted	4	0.0595139	0.0974878	0.541547	-0.131562	0.25059	1.06132	0.876725	1.28478
SBP	TRAIL	Inverse variance weighted	8	-0.211385	0.118366	0.0741229	-0.443383	0.0206131	0.809462	0.641861	1.02083
SBP	TRANCE	Inverse variance weighted	6	0.0257282	0.28694	0.928554	-0.536675	0.588132	1.02606	0.584689	1.80062
SBP	U-PAR	Inverse variance weighted	6	-0.20167	0.6197	0.744854	-1.41628	1.01294	0.817364	0.242614	2.75369
SBP	VEGF-A	Inverse variance weighted	5	-0.0643562	0.20372	0.752075	-0.463648	0.334936	0.937671	0.628985	1.39785
SBP	VEGF-D	Inverse variance weighted	4	-0.416019	0.267792	0.120299	-0.940891	0.108852	0.659667	0.39028	1.115
DBP	ADM	Inverse variance weighted	5	-0.321752	0.465093	0.489063	-1.23333	0.589831	0.724878	0.29132	1.80368
DBP	AGRP	Inverse variance weighted	3	-0.339991	0.146254	0.0200904	-0.62665	-0.0533324	0.711777	0.534379	0.948065
DBP	CA-125	Inverse variance weighted	3	0.0628963	0.0600409	0.294842	-0.0547838	0.180576	1.06492	0.94669	1.19791
DBP	CASP-8	Inverse variance weighted	2	-0.0575357	0.068201	0.398882	-0.19121	0.0761383	0.944088	0.825959	1.07911
DBP	CCL20	Inverse variance weighted	2	-0.16904	0.204429	0.408301	-0.569722	0.231642	0.844475	0.565683	1.26067
DBP	CCL3	Inverse variance weighted	6	0.265768	0.638063	0.677027	-0.984836	1.51637	1.30443	0.373501	4.55567
DBP	CCL4	Inverse variance weighted	6	0.0184992	0.0790149	0.814889	-0.13637	0.173368	1.01867	0.87252	1.1893
DBP	CD40-L	Wald ratio	1	-0.0981675	0.252618	0.697571	-0.593298	0.396963	0.906497	0.552502	1.4873
DBP	CD40	Inverse variance weighted	5	0.0471814	0.0623229	0.449021	-0.0749716	0.169334	1.04831	0.92777	1.18452
DBP	CHI3L1	Inverse variance weighted	7	0.023658	0.0832922	0.776383	-0.139595	0.186911	1.02394	0.869711	1.20552
DBP	CSF-1	Wald ratio	1	-0.168187	0.0992018	0.0899991	-0.362623	0.0262486	0.845196	0.695849	1.0266
DBP	CSTB	Inverse variance weighted	2	0.13785	0.0483737	0.00437632	0.0430371	0.232662	1.1478	1.04398	1.26196
DBP	CTSD	Inverse variance weighted	8	0.201891	0.202214	0.318085	-0.194448	0.598229	1.22371	0.823289	1.8189
DBP	CTSL1	Inverse variance weighted	11	-0.0252767	0.133117	0.8494	-0.286185	0.235632	0.97504	0.751124	1.26571
DBP	CX3CL1	Inverse variance weighted	6	0.180347	0.449574	0.688309	-0.700818	1.06151	1.19763	0.496179	2.89074
DBP	CXCL1	Inverse variance weighted	3	-0.279589	0.295715	0.34442	-0.85919	0.300012	0.756094	0.423505	1.34988
DBP	CXCL16	Inverse variance weighted	12	-0.699052	0.495417	0.158233	-1.67007	0.271964	0.497056	0.188234	1.31254
DBP	CXCL6	Inverse variance weighted	3	-0.0426034	0.0410464	0.299302	-0.123054	0.0378476	0.958291	0.884216	1.03857
DBP	Dkk-1	Inverse variance weighted	9	-0.223511	0.202301	0.269228	-0.620021	0.172999	0.799706	0.537933	1.18887
DBP	ECP	Inverse variance weighted	2	0.156736	0.0757651	0.0385739	0.00823594	0.305235	1.16969	1.00827	1.35694
DBP	EGF	Wald ratio	1	-0.197141	0.136945	0.149992	-0.465553	0.0712716	0.821075	0.627788	1.07387
DBP	EN-RAGE	Inverse variance weighted	3	-0.0772846	0.0581669	0.183957	-0.191292	0.0367226	0.925626	0.825892	1.03741
DBP	ESM-1	Inverse variance weighted	2	0.175018	0.118446	0.13951	-0.0571364	0.407172	1.19127	0.944465	1.50256
DBP	FABP4	Inverse variance weighted	2	0.0643542	0.165698	0.697733	-0.260413	0.389122	1.06647	0.770733	1.47568
DBP	FAS	Inverse variance weighted	3	-0.084577	0.0807361	0.294835	-0.24282	0.0736658	0.918901	0.784413	1.07645
DBP	FGF-23	Inverse variance weighted	8	-0.175412	0.340433	0.60637	-0.842661	0.491837	0.839111	0.430563	1.63532
DBP	FS	Inverse variance weighted	4	0.215179	0.254379	0.397609	-0.283405	0.713763	1.24008	0.753215	2.04166
DBP	Gal-3	Inverse variance weighted	8	-0.0467242	0.167384	0.780134	-0.374797	0.281348	0.954351	0.687429	1.32491
DBP	GAL	Inverse variance weighted	5	-0.197094	0.0615387	0.00136114	-0.31771	-0.0764782	0.821113	0.727814	0.926373
DBP	GDF-15	Inverse variance weighted	3	-0.0976475	0.329729	0.76712	-0.743916	0.548621	0.906969	0.475249	1.73086
DBP	HB-EGF	Inverse variance weighted	5	-0.804796	0.381422	0.0348594	-1.55238	-0.0572088	0.447179	0.211743	0.944397
DBP	HGF	Inverse variance weighted	2	0.159555	0.112159	0.154858	-0.0602767	0.379387	1.17299	0.941504	1.46139
DBP	HSP-27	Inverse variance weighted	3	0.00885644	0.0559392	0.874203	-0.100784	0.118497	1.0089	0.904128	1.1258
DBP	IL-18	Inverse variance weighted	7	-0.137163	0.0852781	0.107744	-0.304308	0.0299823	0.871828	0.737634	1.03044
DBP	IL-1ra	Inverse variance weighted	3	-0.0105192	0.0723583	0.884413	-0.152341	0.131303	0.989536	0.858695	1.14031
DBP	IL-27	Inverse variance weighted	11	0.228706	0.328846	0.486754	-0.415832	0.873244	1.25697	0.659791	2.39467
DBP	IL-6	Inverse variance weighted	2	0.146793	0.710396	0.836295	-1.24558	1.53917	1.15811	0.287773	4.66071
DBP	IL-6RA	Inverse variance weighted	6	-0.00332373	0.102012	0.974008	-0.203268	0.196621	0.996682	0.816059	1.21728
DBP	IL-8	Wald ratio	1	0.137527	0.212687	0.51788	-0.279339	0.554392	1.14743	0.756283	1.74088
DBP	IL16	Inverse variance weighted	6	-0.00582055	0.0414706	0.888381	-0.0871029	0.0754618	0.994196	0.916583	1.07838
DBP	ITGB1BP2	Wald ratio	1	-0.0847682	0.124503	0.495966	-0.328795	0.159258	0.918725	0.719791	1.17264
DBP	KIM-1	Inverse variance weighted	10	0.169186	0.182774	0.354626	-0.189052	0.527423	1.18434	0.827744	1.69456
DBP	KLK6	Inverse variance weighted	2	-0.00105908	0.0967339	0.991265	-0.190658	0.188539	0.998941	0.826416	1.20748
DBP	LEP	Inverse variance weighted	2	-0.026749	0.828021	0.974229	-1.64967	1.59617	0.973606	0.192113	4.93411
DBP	LOX-1	Inverse variance weighted	7	-0.0379395	0.312562	0.903388	-0.650561	0.574682	0.962771	0.521753	1.77657
DBP	mAmP	Inverse variance weighted	4	0.0901657	0.220387	0.682449	-0.341793	0.522125	1.09436	0.710495	1.68561
DBP	MB	Wald ratio	1	-3.12426	0.31213	1.38e-23	-3.73604	-2.51249	0.0439694	0.0238485	0.0810665
DBP	MCP-1	Inverse variance weighted	6	0.1105	0.13819	0.42393	-0.160352	0.381352	1.11684	0.851843	1.46426
DBP	MMP-1	Inverse variance weighted	8	-0.0754096	0.122762	0.539035	-0.316024	0.165204	0.927364	0.729042	1.17963
DBP	MMP-10	Inverse variance weighted	6	0.0581488	0.138803	0.675267	-0.213906	0.330203	1.05987	0.807425	1.39125
DBP	MMP-12	Inverse variance weighted	7	-0.0238338	0.0367876	0.517065	-0.0959375	0.0482699	0.976448	0.908521	1.04945
DBP	MMP-3	Inverse variance weighted	5	-0.0104967	0.0637006	0.869115	-0.13535	0.114356	0.989558	0.87341	1.12115
DBP	MMP-7	Inverse variance weighted	4	-0.0663636	0.0709493	0.3496	-0.205424	0.0726971	0.935791	0.814302	1.0754
DBP	MPO	Inverse variance weighted	10	0.265293	0.279635	0.342767	-0.282791	0.813377	1.30381	0.753677	2.25551
DBP	NT-proBNP	Wald ratio	1	-1.17719	0.0829406	1.01e-45	-1.33975	-1.01463	0.308143	0.26191	0.362537
DBP	OPG	Inverse variance weighted	7	-0.0367582	0.242781	0.879657	-0.51261	0.439093	0.963909	0.59893	1.5513
DBP	PAPPA	Inverse variance weighted	9	0.134261	0.532033	0.800766	-0.908523	1.17705	1.14369	0.403119	3.24477
DBP	PAR-1	Inverse variance weighted	3	-0.409808	0.458166	0.37108	-1.30781	0.488197	0.663778	0.270411	1.62938
DBP	PDGF_subunit B	Inverse variance weighted	7	-0.158795	0.287156	0.580269	-0.72162	0.404031	0.853171	0.485964	1.49785
DBP	PECAM-1	Inverse variance weighted	3	0.542971	0.101554	8.96e-08	0.343925	0.742017	1.72111	1.41047	2.10017
DBP	PlGF	Inverse variance weighted	2	-0.349556	0.122504	0.00432505	-0.589664	-0.109448	0.705001	0.554513	0.896328
DBP	PSGL-1	Inverse variance weighted	3	0.028334	0.080922	0.726234	-0.130273	0.186941	1.02874	0.877856	1.20556
DBP	PTX3	Inverse variance weighted	4	0.0599943	0.048639	0.217403	-0.035338	0.155327	1.06183	0.965279	1.16804
DBP	RAGE	Inverse variance weighted	8	0.694718	0.380531	0.067902	-0.0511218	1.44056	2.00314	0.950163	4.22305
DBP	REN	Inverse variance weighted	3	-0.440876	1.04848	0.674128	-2.4959	1.61415	0.643472	0.0824221	5.02361
DBP	RETN	Inverse variance weighted	10	-0.0200238	0.17914	0.911	-0.371138	0.33109	0.980175	0.689949	1.39249
DBP	SCF	Inverse variance weighted	13	0.076084	0.216974	0.725844	-0.349186	0.501354	1.07905	0.705262	1.65095
DBP	SELE	Inverse variance weighted	9	0.330292	0.0673359	9.34e-07	0.198313	0.46227	1.39137	1.21934	1.58767
DBP	SIRT2	Wald ratio	1	-0.27551	0.193878	0.155301	-0.65551	0.10449	0.759185	0.519177	1.11014
DBP	SPON1	Inverse variance weighted	2	0.318392	0.375448	0.39642	-0.417486	1.05427	1.37491	0.6587	2.86988
DBP	ST2	Inverse variance weighted	8	0.124528	0.308609	0.686569	-0.480345	0.729402	1.13261	0.61857	2.07384
DBP	t-PA	Inverse variance weighted	2	-0.00968065	0.189996	0.959364	-0.382072	0.362711	0.990366	0.682446	1.43722
DBP	TF	Inverse variance weighted	7	0.0121368	0.299364	0.967661	-0.574616	0.59889	1.01221	0.562921	1.8201
DBP	TIE2	Inverse variance weighted	9	0.0974921	0.127179	0.443334	-0.151778	0.346762	1.1024	0.859179	1.41448
DBP	TM	Inverse variance weighted	6	-0.104289	0.248866	0.675175	-0.592067	0.383489	0.900965	0.553183	1.4674
DBP	TNF-R1	Inverse variance weighted	3	-0.184373	0.136274	0.17607	-0.45147	0.0827244	0.831626	0.636692	1.08624
DBP	TNF-R2	Inverse variance weighted	6	1.35216	1.01801	0.1841	-0.643141	3.34745	3.86575	0.525639	28.4303
DBP	TNFSF14	Wald ratio	1	0.029043	0.0606253	0.631898	-0.0897826	0.147869	1.02947	0.91413	1.15936
DBP	TRAIL-R2	Inverse variance weighted	4	0.0642321	0.115346	0.57762	-0.161846	0.29031	1.06634	0.850572	1.33684
DBP	TRAIL	Inverse variance weighted	8	-0.097404	0.0864395	0.259808	-0.266825	0.0720175	0.907189	0.765807	1.07467
DBP	TRANCE	Inverse variance weighted	7	0.227561	0.118295	0.0543951	-0.00429682	0.45942	1.25553	0.995712	1.58316
DBP	U-PAR	Inverse variance weighted	6	-0.128315	0.297353	0.666088	-0.711126	0.454497	0.879577	0.491091	1.57538
DBP	VEGF-A	Inverse variance weighted	5	-0.0637755	0.146931	0.664251	-0.35176	0.224209	0.938216	0.703449	1.25133
DBP	VEGF-D	Inverse variance weighted	4	-0.00543337	0.321434	0.986514	-0.635445	0.624578	0.994581	0.5297	1.86746
T2D	ADM	Inverse variance weighted	4	-0.123319	0.165315	0.455688	-0.447336	0.200698	0.883982	0.639329	1.22226
T2D	AGRP	Inverse variance weighted	3	0.256411	0.166988	0.12466	-0.0708853	0.583707	1.29228	0.931569	1.79267
T2D	CASP-8	Wald ratio	1	0.102339	0.128097	0.424337	-0.14873	0.353408	1.10776	0.861801	1.42391
T2D	CCL20	Inverse variance weighted	2	0.226997	0.22514	0.313336	-0.214277	0.668271	1.25483	0.807124	1.95086
T2D	CCL3	Inverse variance weighted	4	0.0237078	0.0613476	0.699164	-0.0965335	0.143949	1.02399	0.907979	1.15483
T2D	CCL4	Inverse variance weighted	6	0.0688411	0.0641943	0.283547	-0.0569798	0.194662	1.07127	0.944613	1.2149
T2D	CD40-L	Wald ratio	1	0	0.299217	1	-0.586466	0.586466	1	0.55629	1.79762
T2D	CD40	Inverse variance weighted	2	-0.190535	0.306383	0.534017	-0.791046	0.409976	0.826517	0.45337	1.50678
T2D	CHI3L1	Inverse variance weighted	4	-0.116646	0.170426	0.493696	-0.450681	0.217388	0.8899	0.637194	1.24283
T2D	CSF-1	Wald ratio	1	0	0.116414	1	-0.228172	0.228172	1	0.795987	1.2563
T2D	CSTB	Inverse variance weighted	2	-0.14876	0.0485796	0.00219715	-0.243976	-0.0535445	0.861776	0.783506	0.947864
T2D	CTSD	Inverse variance weighted	7	0.0841728	0.142495	0.554718	-0.195118	0.363464	1.08782	0.822738	1.4383
T2D	CTSL1	Inverse variance weighted	8	-0.0674251	0.107601	0.530908	-0.278323	0.143473	0.934798	0.757052	1.15428
T2D	CX3CL1	Inverse variance weighted	4	-0.130398	0.126622	0.303093	-0.378577	0.117781	0.877746	0.684835	1.125
T2D	CXCL1	Inverse variance weighted	2	0	NA	NA	NA	NA	1	NA	NA
T2D	CXCL16	Inverse variance weighted	5	-0.0801493	0.173555	0.644218	-0.420317	0.260018	0.922978	0.656839	1.29695
T2D	CXCL6	Inverse variance weighted	3	-0.0798215	0.0443013	0.0715792	-0.166652	0.00700912	0.923281	0.846494	1.00703
T2D	Dkk-1	Inverse variance weighted	8	0.0983227	0.111123	0.376259	-0.119478	0.316124	1.10332	0.887383	1.3718
T2D	ECP	Wald ratio	1	0.0868266	0.24148	0.719176	-0.386474	0.560127	1.09071	0.679448	1.7509
T2D	EGF	Wald ratio	1	0.0748708	0.15212	0.622589	-0.223284	0.373025	1.07774	0.799888	1.45212
T2D	ESM-1	Inverse variance weighted	2	0.121515	0.109755	0.26823	-0.0936046	0.336634	1.12921	0.910643	1.40023
T2D	FABP4	Wald ratio	1	-1.3871	0.268628	2.42e-07	-1.91361	-0.860592	0.249798	0.147546	0.422912
T2D	FAS	Wald ratio	1	0.0405805	0.0824498	0.622589	-0.121021	0.202182	1.04142	0.886015	1.22407
T2D	FGF-23	Inverse variance weighted	6	0.146174	0.165984	0.378505	-0.179154	0.471502	1.1574	0.835977	1.6024
T2D	FS	Inverse variance weighted	4	-0.122064	0.112365	0.277339	-0.342299	0.0981712	0.885092	0.710136	1.10315
T2D	Gal-3	Inverse variance weighted	5	0.118778	0.0976	0.223607	-0.0725174	0.310074	1.12612	0.93005	1.36353
T2D	GAL	Inverse variance weighted	2	0.0205524	0.0838051	0.80627	-0.143706	0.18481	1.02077	0.866143	1.20299
T2D	GDF-15	Inverse variance weighted	2	-0.00277656	0.665245	0.99667	-1.30666	1.3011	0.997227	0.270724	3.67335
T2D	HB-EGF	Inverse variance weighted	4	0.0282432	0.100324	0.778311	-0.168391	0.224878	1.02865	0.845023	1.25217
T2D	HGF	Wald ratio	1	-0.0989141	0.17517	0.572296	-0.442248	0.24442	0.905821	0.64259	1.27688
T2D	HSP-27	Inverse variance weighted	2	0.020789	0.0576122	0.718216	-0.0921309	0.133709	1.02101	0.911986	1.14306
T2D	IL-18	Inverse variance weighted	5	0.109442	0.078569	0.163638	-0.0445534	0.263437	1.11566	0.956425	1.3014
T2D	IL-1ra	Inverse variance weighted	2	-0.068495	0.0652905	0.294141	-0.196464	0.0594744	0.933798	0.821631	1.06128
T2D	IL-27	Inverse variance weighted	9	0.0561558	0.0632851	0.374893	-0.067883	0.180195	1.05776	0.93437	1.19745
T2D	IL-6RA	Wald ratio	1	0	0.0825874	1	-0.161871	0.161871	1	0.850551	1.17571
T2D	IL-8	Wald ratio	1	0	0.270156	1	-0.529506	0.529506	1	0.588896	1.69809
T2D	IL16	Inverse variance weighted	3	-0.0286167	0.0364983	0.433007	-0.100153	0.04292	0.971789	0.904699	1.04385
T2D	KIM-1	Inverse variance weighted	7	0.09838	0.0700734	0.160332	-0.0389638	0.235724	1.10338	0.961786	1.26582
T2D	LEP	Inverse variance weighted	2	0.596962	1.07171	0.577515	-1.50359	2.69751	1.81659	0.22233	14.8428
T2D	LOX-1	Inverse variance weighted	6	0.0386151	0.148713	0.795125	-0.252863	0.330093	1.03937	0.776574	1.3911
T2D	mAmP	Inverse variance weighted	2	0.0303135	0.230506	0.895373	-0.421478	0.482105	1.03078	0.656077	1.61948
T2D	MB	Inverse variance weighted	2	-0.0103448	0.388268	0.978744	-0.77135	0.750661	0.989709	0.462388	2.1184
T2D	MCP-1	Inverse variance weighted	6	0.230221	0.0980267	0.0188467	0.0380881	0.422353	1.25888	1.03882	1.52555
T2D	MMP-1	Inverse variance weighted	5	0.0121929	0.0881452	0.889982	-0.160572	0.184958	1.01227	0.851657	1.20317
T2D	MMP-10	Inverse variance weighted	4	0.102437	0.155927	0.511209	-0.20318	0.408054	1.10787	0.816131	1.50389
T2D	MMP-12	Inverse variance weighted	2	-0.0203266	0.038707	0.599485	-0.0961922	0.055539	0.979879	0.908289	1.05711
T2D	MMP-3	Inverse variance weighted	3	0.139161	0.0987162	0.158628	-0.0543233	0.332644	1.14931	0.947126	1.39465
T2D	MMP-7	Inverse variance weighted	2	-0.0868336	0.13713	0.526591	-0.355609	0.181942	0.91683	0.700746	1.19954
T2D	MPO	Inverse variance weighted	8	0.202841	0.0915001	0.0266344	0.0235003	0.382181	1.22488	1.02378	1.46548
T2D	NT-proBNP	Wald ratio	1	-0.184829	0.0925207	0.0457489	-0.36617	-0.00348829	0.831246	0.693385	0.996518
T2D	OPG	Inverse variance weighted	4	-0.0137728	0.146847	0.925276	-0.301594	0.274048	0.986322	0.739638	1.31528
T2D	PAPPA	Inverse variance weighted	5	-0.0653936	0.0612193	0.285436	-0.185384	0.0545962	0.936699	0.830786	1.05611
T2D	PAR-1	Inverse variance weighted	3	0.0284245	0.0978349	0.771407	-0.163332	0.220181	1.02883	0.849309	1.2463
T2D	PDGF_subunit B	Inverse variance weighted	6	0.118397	0.138452	0.392466	-0.152968	0.389763	1.12569	0.858157	1.47663
T2D	PECAM-1	Wald ratio	1	-0.0610341	0.0458327	0.182969	-0.150866	0.0287981	0.940791	0.859963	1.02922
T2D	PlGF	Inverse variance weighted	2	0.227879	0.160801	0.156438	-0.0872899	0.543048	1.25593	0.916411	1.72125
T2D	PSGL-1	Inverse variance weighted	3	-0.0971413	0.0350691	0.00560575	-0.165877	-0.0284058	0.907428	0.847151	0.971994
T2D	PTX3	Inverse variance weighted	4	-0.0506594	0.0488906	0.300119	-0.146485	0.0451662	0.950602	0.863739	1.0462
T2D	RAGE	Inverse variance weighted	6	-0.20623	0.0979578	0.0352657	-0.398227	-0.0142327	0.813646	0.671509	0.985868
T2D	RETN	Inverse variance weighted	9	-0.025057	0.0952442	0.792488	-0.211736	0.161622	0.975254	0.809179	1.17542
T2D	SCF	Inverse variance weighted	10	-0.0993638	0.0699909	0.155705	-0.236546	0.0378184	0.905413	0.78935	1.03854
T2D	SELE	Inverse variance weighted	4	-0.166711	0.277111	0.547438	-0.709848	0.376426	0.846444	0.491719	1.45707
T2D	SPON1	Inverse variance weighted	2	0.0332769	0.180341	0.853603	-0.32019	0.386744	1.03384	0.726011	1.47218
T2D	ST2	Inverse variance weighted	3	0.0177904	0.064384	0.782305	-0.108402	0.143983	1.01795	0.897267	1.15486
T2D	t-PA	Inverse variance weighted	2	-0.266078	0.369509	0.471472	-0.990314	0.458159	0.76638	0.37146	1.58116
T2D	TF	Inverse variance weighted	5	-0.0278668	0.102827	0.786385	-0.229407	0.173674	0.972518	0.795005	1.18967
T2D	TIE2	Inverse variance weighted	5	-0.031261	0.0534553	0.558679	-0.136033	0.0735115	0.969223	0.872813	1.07628
T2D	TM	Inverse variance weighted	4	0.0598605	0.0504736	0.235632	-0.0390678	0.158789	1.06169	0.961685	1.17209
T2D	TNF-R1	Wald ratio	1	0.310386	0.273172	0.255862	-0.225032	0.845804	1.36395	0.79849	2.32985
T2D	TNF-R2	Inverse variance weighted	5	0.267865	0.138795	0.0536157	-0.00417373	0.539904	1.30717	0.995835	1.71584
T2D	TNFSF14	Wald ratio	1	-0.0314277	0.067302	0.640525	-0.16334	0.100484	0.969061	0.849303	1.10571
T2D	TRAIL-R2	Wald ratio	1	0	0.197582	1	-0.38726	0.38726	1	0.678914	1.47294
T2D	TRAIL	Inverse variance weighted	4	0.0107642	0.136397	0.937098	-0.256574	0.278102	1.01082	0.773698	1.32062
T2D	TRANCE	Inverse variance weighted	4	-0.0011562	0.0737398	0.98749	-0.145686	0.143374	0.998844	0.864429	1.15416
T2D	U-PAR	Inverse variance weighted	6	0.259867	0.0880785	0.00317367	0.0872326	0.4325	1.29676	1.09115	1.54111
T2D	VEGF-A	Inverse variance weighted	5	0.0276854	0.044347	0.532437	-0.0592347	0.114605	1.02807	0.942486	1.12143
T2D	VEGF-D	Inverse variance weighted	2	0.0150476	0.508134	0.976375	-0.980894	1.01099	1.01516	0.374976	2.74832
Fasting glucose	ADM	Inverse variance weighted	5	0.00880855	0.0206472	0.669655	-0.03166	0.0492771	1.00885	0.968836	1.05051
Fasting glucose	AGRP	Inverse variance weighted	2	0.0792099	0.0381807	0.0380229	0.0043758	0.154044	1.08243	1.00439	1.16654
Fasting glucose	CCL20	Inverse variance weighted	2	-0.0070337	0.0382007	0.853915	-0.081907	0.0678396	0.992991	0.921358	1.07019
Fasting glucose	CCL3	Inverse variance weighted	4	-0.00259024	0.00950909	0.785317	-0.0212281	0.0160476	0.997413	0.978996	1.01618
Fasting glucose	CCL4	Inverse variance weighted	6	-6.77e-05	0.00844881	0.993611	-0.0166273	0.016492	0.999932	0.98351	1.01663
Fasting glucose	CD40-L	Wald ratio	1	0.0091623	0.0497382	0.853848	-0.0883246	0.106649	1.0092	0.915464	1.11254
Fasting glucose	CD40	Inverse variance weighted	2	0.0274262	0.0314614	0.383349	-0.0342381	0.0890905	1.02781	0.966341	1.09318
Fasting glucose	CHI3L1	Inverse variance weighted	5	-0.069692	0.10688	0.514364	-0.279177	0.139793	0.932681	0.756406	1.15004
Fasting glucose	CSF-1	Wald ratio	1	0.018244	0.018244	0.317311	-0.0175143	0.0540023	1.01841	0.982638	1.05549
Fasting glucose	CSTB	Inverse variance weighted	2	-0.000804092	0.00860875	0.925583	-0.0176772	0.0160691	0.999196	0.982478	1.0162
Fasting glucose	CTSD	Inverse variance weighted	7	0.00957152	0.0525633	0.855508	-0.0934525	0.112595	1.00962	0.910781	1.11918
Fasting glucose	CTSL1	Inverse variance weighted	8	0.00357493	0.0113631	0.753058	-0.0186967	0.0258466	1.00358	0.981477	1.02618
Fasting glucose	CX3CL1	Inverse variance weighted	4	0.0332348	0.0254971	0.192414	-0.0167396	0.0832091	1.03379	0.9834	1.08677
Fasting glucose	CXCL1	Inverse variance weighted	3	-0.0140861	0.0291102	0.628465	-0.071142	0.0429699	0.986013	0.93133	1.04391
Fasting glucose	CXCL16	Inverse variance weighted	6	0.000347687	0.0315628	0.991211	-0.0615153	0.0622107	1.00035	0.940339	1.06419
Fasting glucose	CXCL6	Inverse variance weighted	3	0.0138375	0.00725382	0.0564406	-0.000379972	0.028055	1.01393	0.99962	1.02845
Fasting glucose	Dkk-1	Inverse variance weighted	8	0.0125132	0.0129132	0.332535	-0.0127968	0.0378231	1.01259	0.987285	1.03855
Fasting glucose	ECP	Wald ratio	1	0.0628272	0.0375218	0.0940484	-0.0107155	0.13637	1.06484	0.989342	1.14611
Fasting glucose	EGF	Wald ratio	1	0.0218209	0.0255831	0.393692	-0.028322	0.0719639	1.02206	0.972075	1.07462
Fasting glucose	ESM-1	Wald ratio	1	0.010566	0.0286792	0.712559	-0.0456453	0.0667774	1.01062	0.955381	1.06906
Fasting glucose	FABP4	Wald ratio	1	-0.102804	0.0420561	0.0145075	-0.185234	-0.0203738	0.902304	0.83091	0.979832
Fasting glucose	FAS	Wald ratio	1	-0.00367047	0.0138662	0.791236	-0.0308483	0.0235073	0.996336	0.969623	1.02379
Fasting glucose	FGF-23	Inverse variance weighted	6	0.0235354	0.018398	0.200813	-0.0125246	0.0595955	1.02381	0.987553	1.06141
Fasting glucose	FS	Inverse variance weighted	3	-0.117458	0.0786859	0.135503	-0.271683	0.0367659	0.889178	0.762096	1.03745
Fasting glucose	Gal-3	Inverse variance weighted	6	-0.00335995	0.00927744	0.71723	-0.0215437	0.0148238	0.996646	0.978687	1.01493
Fasting glucose	GAL	Inverse variance weighted	2	-0.00729388	0.01469	0.619528	-0.0360863	0.0214986	0.992733	0.964557	1.02173
Fasting glucose	GDF-15	Inverse variance weighted	2	0.0349486	0.047976	0.466332	-0.0590844	0.128982	1.03557	0.942627	1.13767
Fasting glucose	HB-EGF	Inverse variance weighted	4	0.00243575	0.0270548	0.928263	-0.0505917	0.0554632	1.00244	0.950667	1.05703
Fasting glucose	HGF	Wald ratio	1	-0.00599401	0.0324675	0.853531	-0.0696304	0.0576424	0.994024	0.932739	1.05934
Fasting glucose	HSP-27	Inverse variance weighted	2	0.0081794	0.0102539	0.425053	-0.0119183	0.0282771	1.00821	0.988152	1.02868
Fasting glucose	IL-18	Inverse variance weighted	5	-0.00651478	0.0114912	0.570758	-0.0290376	0.016008	0.993506	0.97138	1.01614
Fasting glucose	IL-1ra	Inverse variance weighted	3	0.015886	0.0127441	0.212567	-0.00909243	0.0408644	1.01601	0.990949	1.04171
Fasting glucose	IL-27	Inverse variance weighted	10	-0.0123477	0.00719573	0.0861674	-0.0264513	0.00175597	0.987728	0.973895	1.00176
Fasting glucose	IL-6RA	Wald ratio	1	-0.0249277	0.0115607	0.0310641	-0.0475867	-0.00226879	0.97538	0.953528	0.997734
Fasting glucose	IL-8	Wald ratio	1	-0.033049	0.0458422	0.470952	-0.1229	0.0568017	0.967491	0.884352	1.05845
Fasting glucose	IL16	Inverse variance weighted	3	0.000342669	0.00676021	0.959573	-0.0129073	0.0135927	1.00034	0.987176	1.01369
Fasting glucose	KIM-1	Inverse variance weighted	7	-0.0116889	0.0112953	0.300742	-0.0338277	0.0104499	0.988379	0.966738	1.0105
Fasting glucose	LEP	Inverse variance weighted	2	0.00662783	0.0323077	0.837457	-0.0566953	0.0699509	1.00665	0.944882	1.07246
Fasting glucose	LOX-1	Inverse variance weighted	7	-0.0163441	0.0287947	0.570301	-0.0727816	0.0400935	0.983789	0.929804	1.04091
Fasting glucose	mAmP	Inverse variance weighted	3	-0.013263	0.0234972	0.572449	-0.0593176	0.0327916	0.986825	0.942407	1.03334
Fasting glucose	MB	Wald ratio	1	-0.045858	0.056213	0.414621	-0.156036	0.0643195	0.955178	0.855529	1.06643
Fasting glucose	MCP-1	Inverse variance weighted	6	-0.021568	0.0181845	0.235595	-0.0572096	0.0140735	0.978663	0.944396	1.01417
Fasting glucose	MMP-1	Inverse variance weighted	5	-0.00651759	0.0157469	0.67895	-0.0373815	0.0243464	0.993504	0.963309	1.02465
Fasting glucose	MMP-10	Inverse variance weighted	4	0.0169763	0.0148715	0.25365	-0.0121719	0.0461245	1.01712	0.987902	1.0472
Fasting glucose	MMP-12	Inverse variance weighted	2	-0.00532882	0.00659505	0.419089	-0.0182551	0.00759748	0.994685	0.98191	1.00763
Fasting glucose	MMP-3	Inverse variance weighted	3	-0.00318074	0.0167737	0.849602	-0.0360572	0.0296957	0.996824	0.964585	1.03014
Fasting glucose	MMP-7	Wald ratio	1	-0.0157593	0.0154011	0.306187	-0.0459456	0.0144269	0.984364	0.955094	1.01453
Fasting glucose	MPO	Inverse variance weighted	8	-0.0170189	0.0177597	0.337917	-0.051828	0.0177901	0.983125	0.949492	1.01795
Fasting glucose	NT-proBNP	Wald ratio	1	0.0207352	0.0150801	0.169131	-0.00882187	0.0502922	1.02095	0.991217	1.05158
Fasting glucose	OPG	Inverse variance weighted	5	0.00608631	0.0135467	0.653227	-0.0204652	0.0326378	1.0061	0.979743	1.03318
Fasting glucose	PAPPA	Inverse variance weighted	5	-0.000722861	0.0114065	0.94947	-0.0230795	0.0216338	0.999277	0.977185	1.02187
Fasting glucose	PAR-1	Inverse variance weighted	3	-0.00594139	0.0262274	0.820786	-0.0573471	0.0454643	0.994076	0.944266	1.04651
Fasting glucose	PDGF_subunit B	Inverse variance weighted	6	0.00392396	0.0175107	0.822687	-0.0303969	0.0382448	1.00393	0.97006	1.03899
Fasting glucose	PECAM-1	Wald ratio	1	0.0206484	0.0227132	0.363302	-0.0238695	0.0651662	1.02086	0.976413	1.06734
Fasting glucose	PlGF	Inverse variance weighted	2	0.0183174	0.0218254	0.401319	-0.0244605	0.0610953	1.01849	0.975836	1.063
Fasting glucose	PSGL-1	Inverse variance weighted	2	0.0133437	0.0170582	0.434071	-0.0200903	0.0467777	1.01343	0.98011	1.04789
Fasting glucose	PTX3	Inverse variance weighted	4	-0.00453838	0.00749702	0.544941	-0.0192325	0.0101558	0.995472	0.980951	1.01021
Fasting glucose	RAGE	Inverse variance weighted	6	-0.0359172	0.016681	0.0313041	-0.068612	-0.00322252	0.96472	0.933689	0.996783
Fasting glucose	RETN	Inverse variance weighted	8	-0.00505195	0.0178093	0.776664	-0.0399582	0.0298543	0.994961	0.96083	1.0303
Fasting glucose	SCF	Inverse variance weighted	10	-0.0290201	0.0231763	0.210518	-0.0744457	0.0164055	0.971397	0.928258	1.01654
Fasting glucose	SELE	Inverse variance weighted	5	-0.00263784	0.0324464	0.935205	-0.0662328	0.0609572	0.997366	0.935913	1.06285
Fasting glucose	SPON1	Inverse variance weighted	2	0.0233411	0.0129638	0.0717854	-0.00206803	0.0487502	1.02362	0.997934	1.04996
Fasting glucose	ST2	Inverse variance weighted	4	0.00117375	0.0146132	0.935982	-0.027468	0.0298155	1.00117	0.972906	1.03026
Fasting glucose	t-PA	Inverse variance weighted	2	0.0347614	0.032423	0.283665	-0.0287877	0.0983104	1.03537	0.971623	1.10331
Fasting glucose	TF	Inverse variance weighted	6	-0.00162797	0.0106039	0.877983	-0.0224116	0.0191556	0.998373	0.977838	1.01934
Fasting glucose	TIE2	Inverse variance weighted	5	-0.014816	0.00660393	0.0248633	-0.0277597	-0.00187234	0.985293	0.972622	0.998129
Fasting glucose	TM	Inverse variance weighted	4	0.000587411	0.0163295	0.971304	-0.0314184	0.0325932	1.00059	0.96907	1.03313
Fasting glucose	TNF-R1	Inverse variance weighted	3	0.000432493	0.0619269	0.994428	-0.120944	0.121809	1.00043	0.886083	1.12954
Fasting glucose	TNF-R2	Inverse variance weighted	5	-0.000729576	0.0189929	0.969358	-0.0379558	0.0364966	0.999271	0.962756	1.03717
Fasting glucose	TNFSF14	Wald ratio	1	0.0119029	0.0115855	0.304233	-0.0108046	0.0346104	1.01197	0.989254	1.03522
Fasting glucose	TRAIL-R2	Wald ratio	1	-0.019879	0.0354365	0.574814	-0.0893345	0.0495765	0.980317	0.91454	1.05083
Fasting glucose	TRAIL	Inverse variance weighted	5	0.02348	0.0126269	0.0629519	-0.00126861	0.0482287	1.02376	0.998732	1.04941
Fasting glucose	TRANCE	Inverse variance weighted	5	-0.00925556	0.0116081	0.425255	-0.0320074	0.0134963	0.990787	0.968499	1.01359
Fasting glucose	U-PAR	Inverse variance weighted	6	0.0258598	0.0165733	0.118683	-0.00662392	0.0583435	1.0262	0.993398	1.06008
Fasting glucose	VEGF-A	Inverse variance weighted	5	3.06e-05	0.0072252	0.996619	-0.0141308	0.014192	1.00003	0.985969	1.01429
Fasting glucose	VEGF-D	Inverse variance weighted	2	-0.0209675	0.0416642	0.614789	-0.102629	0.0606944	0.979251	0.902461	1.06257
Fasting insulin	ADM	Inverse variance weighted	5	-0.00696175	0.022388	0.755832	-0.0508423	0.0369188	0.993062	0.950429	1.03761
Fasting insulin	AGRP	Inverse variance weighted	2	-0.00479122	0.0534209	0.928535	-0.109496	0.0999138	0.99522	0.896286	1.10508
Fasting insulin	CCL20	Inverse variance weighted	2	-0.124658	0.0395302	0.00161332	-0.202137	-0.0471788	0.882799	0.816983	0.953917
Fasting insulin	CCL3	Inverse variance weighted	4	0.000998449	0.0200568	0.960297	-0.0383128	0.0403097	1.001	0.962412	1.04113
Fasting insulin	CCL4	Inverse variance weighted	6	0.0166098	0.0148068	0.261961	-0.0124115	0.0456311	1.01675	0.987665	1.04669
Fasting insulin	CD40-L	Wald ratio	1	0.0641361	0.0497382	0.197233	-0.0333508	0.161623	1.06624	0.967199	1.17542
Fasting insulin	CD40	Inverse variance weighted	2	-0.0329451	0.0320788	0.304419	-0.0958196	0.0299294	0.967592	0.908628	1.03038
Fasting insulin	CHI3L1	Inverse variance weighted	5	-0.0744354	0.0564701	0.187457	-0.185117	0.036246	0.928267	0.831007	1.03691
Fasting insulin	CSF-1	Wald ratio	1	0.0267959	0.018244	0.141901	-0.00896237	0.0625542	1.02716	0.991078	1.06455
Fasting insulin	CSTB	Inverse variance weighted	2	-0.0126806	0.0104001	0.222738	-0.0330647	0.00770355	0.987399	0.967476	1.00773
Fasting insulin	CTSD	Inverse variance weighted	7	-0.0296131	0.0272423	0.277025	-0.0830081	0.0237818	0.970821	0.920344	1.02407
Fasting insulin	CTSL1	Inverse variance weighted	8	0.00363963	0.0116306	0.754329	-0.0191563	0.0264355	1.00365	0.981026	1.02679
Fasting insulin	CX3CL1	Inverse variance weighted	4	0.0364167	0.0256649	0.155919	-0.0138865	0.08672	1.03709	0.986209	1.09059
Fasting insulin	CXCL1	Inverse variance weighted	3	-0.0185255	0.0123492	0.133579	-0.0427299	0.00567895	0.981645	0.95817	1.0057
Fasting insulin	CXCL16	Inverse variance weighted	6	0.00177567	0.0285158	0.950348	-0.0541153	0.0576666	1.00178	0.947323	1.05936
Fasting insulin	CXCL6	Inverse variance weighted	3	0.0161386	0.0114617	0.159118	-0.00632635	0.0386035	1.01627	0.993694	1.03936
Fasting insulin	Dkk-1	Inverse variance weighted	8	-0.00413762	0.0130402	0.751017	-0.0296963	0.0214211	0.995871	0.97074	1.02165
Fasting insulin	ECP	Wald ratio	1	0.0549738	0.0383944	0.152196	-0.0202792	0.130227	1.05651	0.979925	1.13909
Fasting insulin	EGF	Wald ratio	1	0.0361174	0.0255831	0.158019	-0.0140256	0.0862603	1.03678	0.986072	1.09009
Fasting insulin	ESM-1	Wald ratio	1	0.0233962	0.029434	0.426688	-0.0342943	0.0810868	1.02367	0.966287	1.08447
Fasting insulin	FABP4	Wald ratio	1	-0.130841	0.0420561	0.00186385	-0.213271	-0.0484112	0.877357	0.807937	0.952742
Fasting insulin	FAS	Wald ratio	1	0.00978793	0.0138662	0.480261	-0.0173899	0.0369657	1.00984	0.98276	1.03766
Fasting insulin	FGF-23	Inverse variance weighted	6	0.0195608	0.0186549	0.29438	-0.0170028	0.0561244	1.01975	0.983141	1.05773
Fasting insulin	FS	Inverse variance weighted	3	-0.0532154	0.0570102	0.350594	-0.164955	0.0585246	0.948176	0.847931	1.06027
Fasting insulin	Gal-3	Inverse variance weighted	6	-0.00629636	0.0148438	0.671439	-0.0353902	0.0227975	0.993723	0.965229	1.02306
Fasting insulin	GAL	Inverse variance weighted	2	-0.00377304	0.015148	0.8033	-0.0334631	0.025917	0.996234	0.967091	1.02626
Fasting insulin	GDF-15	Inverse variance weighted	2	-0.0333112	0.0643986	0.60497	-0.159532	0.09291	0.967238	0.852542	1.09736
Fasting insulin	HB-EGF	Inverse variance weighted	4	-0.00862601	0.0181016	0.633695	-0.0441052	0.0268532	0.991411	0.956853	1.02722
Fasting insulin	HGF	Wald ratio	1	0.036963	0.032967	0.262198	-0.0276523	0.101578	1.03765	0.972726	1.10692
Fasting insulin	HSP-27	Inverse variance weighted	2	0.00166766	0.0105251	0.874106	-0.0189616	0.0222969	1.00167	0.981217	1.02255
Fasting insulin	IL-18	Inverse variance weighted	5	-0.0110278	0.0214925	0.607882	-0.0531531	0.0310976	0.989033	0.948235	1.03159
Fasting insulin	IL-1ra	Inverse variance weighted	3	-0.00957846	0.0127167	0.451319	-0.0345032	0.0153463	0.990467	0.966085	1.01546
Fasting insulin	IL-27	Inverse variance weighted	10	0.00578289	0.00896414	0.518853	-0.0117868	0.0233526	1.0058	0.988282	1.02363
Fasting insulin	IL-6RA	Wald ratio	1	-0.0104769	0.0115607	0.364804	-0.0331358	0.0121821	0.989578	0.967407	1.01226
Fasting insulin	IL-8	Wald ratio	1	0.0746269	0.0479744	0.119814	-0.019403	0.168657	1.07748	0.980784	1.18371
Fasting insulin	IL16	Inverse variance weighted	3	-0.00471728	0.00900953	0.600565	-0.022376	0.0129414	0.995294	0.977873	1.01303
Fasting insulin	KIM-1	Inverse variance weighted	7	-0.00552907	0.00792928	0.485616	-0.0210705	0.0100123	0.994486	0.97915	1.01006
Fasting insulin	LEP	Inverse variance weighted	2	0.111166	0.0946609	0.240249	-0.074369	0.296702	1.11758	0.928329	1.34541
Fasting insulin	LOX-1	Inverse variance weighted	7	0.0100183	0.0162319	0.537105	-0.0217963	0.0418329	1.01007	0.97844	1.04272
Fasting insulin	mAmP	Inverse variance weighted	3	-0.0268567	0.0146881	0.0674791	-0.0556453	0.00193193	0.973501	0.945875	1.00193
Fasting insulin	MB	Wald ratio	1	0.056213	0.056213	0.317311	-0.0539645	0.166391	1.05782	0.947466	1.18103
Fasting insulin	MCP-1	Inverse variance weighted	6	-0.0468518	0.0178079	0.00851449	-0.0817553	-0.0119483	0.954229	0.921497	0.988123
Fasting insulin	MMP-1	Inverse variance weighted	5	0.0112173	0.0214079	0.600293	-0.0307421	0.0531767	1.01128	0.969726	1.05462
Fasting insulin	MMP-10	Inverse variance weighted	4	0.0170019	0.0122406	0.164842	-0.00698977	0.0409936	1.01715	0.993035	1.04185
Fasting insulin	MMP-12	Inverse variance weighted	2	-0.000663281	0.0107756	0.950918	-0.0217835	0.0204569	0.999337	0.978452	1.02067
Fasting insulin	MMP-3	Inverse variance weighted	3	0.0196719	0.0179633	0.273466	-0.0155362	0.0548801	1.01987	0.984584	1.05641
Fasting insulin	MMP-7	Wald ratio	1	-0.00984957	0.0161175	0.541126	-0.0414398	0.0217407	0.990199	0.959407	1.02198
Fasting insulin	MPO	Inverse variance weighted	8	-0.0190846	0.0171826	0.266699	-0.0527624	0.0145932	0.981096	0.948605	1.0147
Fasting insulin	NT-proBNP	Wald ratio	1	-0.00565504	0.0155514	0.71613	-0.0361357	0.0248256	0.994361	0.964509	1.02514
Fasting insulin	OPG	Inverse variance weighted	5	-0.00275453	0.0238005	0.907863	-0.0494035	0.0438945	0.997249	0.951797	1.04487
Fasting insulin	PAPPA	Inverse variance weighted	5	0.000691335	0.0120702	0.954325	-0.0229663	0.024349	1.00069	0.977295	1.02465
Fasting insulin	PAR-1	Inverse variance weighted	3	-0.0282362	0.0176125	0.108893	-0.0627568	0.00628437	0.972159	0.939172	1.0063
Fasting insulin	PDGF_subunit B	Inverse variance weighted	6	0.0150572	0.0176995	0.394928	-0.0196338	0.0497481	1.01517	0.980558	1.05101
Fasting insulin	PECAM-1	Wald ratio	1	0.0107371	0.019203	0.576066	-0.0269007	0.048375	1.01079	0.973458	1.04956
Fasting insulin	PlGF	Inverse variance weighted	2	0.024851	0.0225295	0.270009	-0.0193068	0.0690088	1.02516	0.980878	1.07145
Fasting insulin	PSGL-1	Inverse variance weighted	2	6.13e-05	0.00965809	0.994933	-0.0188685	0.0189912	1.00006	0.981308	1.01917
Fasting insulin	PTX3	Inverse variance weighted	4	-0.0159482	0.00753123	0.0342079	-0.0307094	-0.00118702	0.984178	0.969757	0.998814
Fasting insulin	RAGE	Inverse variance weighted	6	-0.010736	0.0223092	0.63035	-0.054462	0.0329901	0.989321	0.946994	1.03354
Fasting insulin	RETN	Inverse variance weighted	8	-0.00753455	0.0170123	0.657848	-0.0408787	0.0258097	0.992494	0.959946	1.02615
Fasting insulin	SCF	Inverse variance weighted	10	-0.00792958	0.0134136	0.554413	-0.0342202	0.018361	0.992102	0.966359	1.01853
Fasting insulin	SELE	Inverse variance weighted	5	-0.0231661	0.0312649	0.458716	-0.0844452	0.038113	0.9771	0.919022	1.03885
Fasting insulin	SPON1	Inverse variance weighted	2	-0.00165813	0.0129911	0.898437	-0.0271207	0.0238045	0.998343	0.973244	1.02409
Fasting insulin	ST2	Inverse variance weighted	4	-0.000440573	0.011838	0.970312	-0.0236431	0.022762	0.99956	0.976634	1.02302
Fasting insulin	t-PA	Inverse variance weighted	2	0.0332477	0.032921	0.312532	-0.0312774	0.0977728	1.03381	0.969207	1.10271
Fasting insulin	TF	Inverse variance weighted	6	0.010616	0.0106065	0.316874	-0.0101726	0.0314047	1.01067	0.989879	1.0319
Fasting insulin	TIE2	Inverse variance weighted	5	-0.00195029	0.00984658	0.842992	-0.0212496	0.017349	0.998052	0.978975	1.0175
Fasting insulin	TM	Inverse variance weighted	4	-3.29e-05	0.0100421	0.997389	-0.0197154	0.0196497	0.999967	0.980478	1.01984
Fasting insulin	TNF-R1	Inverse variance weighted	3	0.0126223	0.0617589	0.838056	-0.108425	0.13367	1.0127	0.897246	1.14302
Fasting insulin	TNF-R2	Inverse variance weighted	5	-0.00731393	0.0247756	0.767836	-0.0558741	0.0412462	0.992713	0.945658	1.04211
Fasting insulin	TNFSF14	Wald ratio	1	-0.00555467	0.0115855	0.631617	-0.0282622	0.0171528	0.994461	0.972133	1.0173
Fasting insulin	TRAIL-R2	Wald ratio	1	0.048401	0.0363008	0.182422	-0.0227485	0.119551	1.04959	0.977508	1.12699
Fasting insulin	TRAIL	Inverse variance weighted	5	0.0162126	0.0121686	0.182753	-0.0076379	0.040063	1.01634	0.992391	1.04088
Fasting insulin	TRANCE	Inverse variance weighted	5	-0.00918485	0.0135568	0.498085	-0.0357563	0.0173866	0.990857	0.964875	1.01754
Fasting insulin	U-PAR	Inverse variance weighted	6	-0.0233849	0.0167279	0.162126	-0.0561715	0.00940177	0.976886	0.945377	1.00945
Fasting insulin	VEGF-A	Inverse variance weighted	5	0.00295074	0.00791842	0.709414	-0.0125694	0.0184709	1.00296	0.987509	1.01864
Fasting insulin	VEGF-D	Inverse variance weighted	2	0.00339208	0.0576141	0.953051	-0.109532	0.116316	1.0034	0.896254	1.12335
Insulin resistence	ADM	Inverse variance weighted	4	-0.0286883	0.0282609	0.310047	-0.0840796	0.026703	0.971719	0.919358	1.02706
Insulin resistence	AGRP	Inverse variance weighted	2	-0.0146817	0.0606584	0.80875	-0.133572	0.104209	0.985426	0.874964	1.10983
Insulin resistence	CCL20	Inverse variance weighted	2	-0.0889208	0.050014	0.0754176	-0.186948	0.00910672	0.914918	0.829487	1.00915
Insulin resistence	CCL3	Inverse variance weighted	4	0.0200588	0.0173865	0.248623	-0.0140187	0.0541363	1.02026	0.986079	1.05563
Insulin resistence	CCL4	Inverse variance weighted	5	-0.00524655	0.0274896	0.848638	-0.0591262	0.0486331	0.994767	0.942588	1.04984
Insulin resistence	CD40-L	Wald ratio	1	0.183246	0.0641361	0.00427473	0.0575393	0.308953	1.20111	1.05923	1.362
Insulin resistence	CD40	Inverse variance weighted	2	0.00155222	0.0500953	0.975281	-0.0966346	0.0997391	1.00155	0.907888	1.10488
Insulin resistence	CHI3L1	Inverse variance weighted	5	-0.0625176	0.0535334	0.242878	-0.167443	0.0424079	0.939397	0.845825	1.04332
Insulin resistence	CSF-1	Wald ratio	1	0.0313569	0.0233751	0.17977	-0.0144584	0.0771722	1.03185	0.985646	1.08023
Insulin resistence	CSTB	Inverse variance weighted	2	-0.0113185	0.0111372	0.309495	-0.0331474	0.0105103	0.988745	0.967396	1.01057
Insulin resistence	CTSD	Inverse variance weighted	7	-0.0263	0.0294842	0.372391	-0.0840891	0.031489	0.974043	0.919349	1.03199
Insulin resistence	CTSL1	Inverse variance weighted	8	-0.0052035	0.0143446	0.716792	-0.0333189	0.0229119	0.99481	0.96723	1.02318
Insulin resistence	CX3CL1	Inverse variance weighted	4	-0.00262849	0.0291285	0.928098	-0.0597203	0.0544634	0.997375	0.942028	1.05597
Insulin resistence	CXCL1	Inverse variance weighted	3	-0.0576436	0.0242894	0.0176347	-0.105251	-0.0100364	0.943986	0.900099	0.990014
Insulin resistence	CXCL16	Inverse variance weighted	6	-0.0184908	0.0307533	0.547666	-0.0787672	0.0417857	0.981679	0.924255	1.04267
Insulin resistence	CXCL6	Inverse variance weighted	3	0.0226111	0.0143817	0.115902	-0.00557711	0.0507992	1.02287	0.994438	1.05211
Insulin resistence	Dkk-1	Inverse variance weighted	8	0.00731492	0.0248189	0.768198	-0.0413301	0.0559599	1.00734	0.959512	1.05756
Insulin resistence	ECP	Wald ratio	1	0.0593368	0.0488656	0.224639	-0.0364398	0.155113	1.06113	0.964216	1.16779
Insulin resistence	EGF	Wald ratio	1	0.0654628	0.0331076	0.0480108	0.000571859	0.130354	1.06765	1.00057	1.13923
Insulin resistence	ESM-1	Wald ratio	1	0.00754717	0.0369811	0.83829	-0.0649358	0.0800302	1.00758	0.937128	1.08332
Insulin resistence	FABP4	Wald ratio	1	-0.149533	0.0542056	0.00580459	-0.255776	-0.0432897	0.86111	0.774316	0.957634
Insulin resistence	FAS	Wald ratio	1	0.00163132	0.0175367	0.925885	-0.0327406	0.0360033	1.00163	0.96779	1.03666
Insulin resistence	FGF-23	Inverse variance weighted	6	0.0110067	0.0239744	0.646159	-0.0359831	0.0579965	1.01107	0.964657	1.05971
Insulin resistence	FS	Inverse variance weighted	3	-0.054295	0.0611459	0.374563	-0.174141	0.0655509	0.947153	0.840178	1.06775
Insulin resistence	Gal-3	Inverse variance weighted	6	-0.00849922	0.0122586	0.488105	-0.0325261	0.0155277	0.991537	0.967997	1.01565
Insulin resistence	GAL	Inverse variance weighted	2	0.00451631	0.01891	0.811237	-0.0325474	0.04158	1.00453	0.967977	1.04246
Insulin resistence	GDF-15	Inverse variance weighted	2	-0.0309763	0.0470493	0.510293	-0.123193	0.0612402	0.969499	0.884093	1.06315
Insulin resistence	HB-EGF	Inverse variance weighted	4	-0.0234842	0.0232706	0.312889	-0.0690947	0.0221262	0.976789	0.933238	1.02237
Insulin resistence	HGF	Wald ratio	1	0.0799201	0.041958	0.056811	-0.00231768	0.162158	1.0832	0.997685	1.17605
Insulin resistence	HSP-27	Inverse variance weighted	2	0.00329973	0.0133797	0.805201	-0.0229246	0.029524	1.00331	0.977336	1.02996
Insulin resistence	IL-18	Inverse variance weighted	5	-0.0162527	0.014886	0.274916	-0.0454293	0.0129239	0.983879	0.955587	1.01301
Insulin resistence	IL-1ra	Inverse variance weighted	3	0.000300185	0.0212396	0.988724	-0.0413295	0.0419299	1.0003	0.959513	1.04282
Insulin resistence	IL-27	Inverse variance weighted	10	0.00170608	0.0110997	0.877842	-0.0200492	0.0234614	1.00171	0.98015	1.02374
Insulin resistence	IL-6RA	Wald ratio	1	-0.0169798	0.0151734	0.26312	-0.0467197	0.0127601	0.983164	0.954355	1.01284
Insulin resistence	IL-8	Wald ratio	1	0.101279	0.0586354	0.0841187	-0.0136461	0.216205	1.10659	0.986447	1.24136
Insulin resistence	IL16	Inverse variance weighted	3	-0.0121531	0.0110266	0.270393	-0.0337652	0.00945909	0.98792	0.966798	1.0095
Insulin resistence	KIM-1	Inverse variance weighted	7	-0.0105854	0.0099149	0.28569	-0.0300186	0.00884781	0.98947	0.970427	1.00889
Insulin resistence	LEP	Inverse variance weighted	2	0.10169	0.129003	0.430534	-0.151155	0.354535	1.10704	0.859714	1.42552
Insulin resistence	LOX-1	Inverse variance weighted	6	0.00505154	0.0208096	0.808198	-0.0357352	0.0458383	1.00506	0.964896	1.04691
Insulin resistence	mAmP	Inverse variance weighted	2	-0.0789188	0.0195327	5.34e-05	-0.117203	-0.0406348	0.924115	0.889405	0.96018
Insulin resistence	MB	Wald ratio	1	0.0547337	0.0724852	0.450188	-0.0873373	0.196805	1.05626	0.916368	1.21751
Insulin resistence	MCP-1	Inverse variance weighted	5	-0.0650583	0.0256734	0.0112744	-0.115378	-0.0147385	0.937013	0.891029	0.98537
Insulin resistence	MMP-1	Inverse variance weighted	5	0.00588977	0.0259399	0.820382	-0.0449525	0.0567321	1.00591	0.956043	1.05837
Insulin resistence	MMP-10	Inverse variance weighted	4	0.0203609	0.0188131	0.279131	-0.0165127	0.0572346	1.02057	0.983623	1.0589
Insulin resistence	MMP-12	Inverse variance weighted	2	-0.00533721	0.00829618	0.520007	-0.0215977	0.0109233	0.994677	0.978634	1.01098
Insulin resistence	MMP-3	Inverse variance weighted	3	0.00484805	0.0222568	0.827567	-0.0387753	0.0484714	1.00486	0.961967	1.04967
Insulin resistence	MMP-7	Wald ratio	1	0.0148639	0.02149	0.489147	-0.0272564	0.0569842	1.01497	0.973112	1.05864
Insulin resistence	MPO	Inverse variance weighted	8	-0.0252443	0.025911	0.329924	-0.0760299	0.0255413	0.975072	0.926788	1.02587
Insulin resistence	NT-proBNP	Wald ratio	1	-0.0169651	0.0197926	0.391366	-0.0557587	0.0218285	0.983178	0.945767	1.02207
Insulin resistence	OPG	Inverse variance weighted	5	0.00925589	0.0203216	0.64877	-0.0305744	0.0490861	1.0093	0.969888	1.05031
Insulin resistence	PAPPA	Inverse variance weighted	5	0.00597695	0.0116281	0.607246	-0.0168141	0.028768	1.00599	0.983326	1.02919
Insulin resistence	PAR-1	Inverse variance weighted	3	-0.0282262	0.0220293	0.200088	-0.0714036	0.0149512	0.972168	0.931086	1.01506
Insulin resistence	PDGF_subunit B	Inverse variance weighted	6	0.00481292	0.038057	0.899363	-0.0697787	0.0794046	1.00482	0.9326	1.08264
Insulin resistence	PECAM-1	Wald ratio	1	-0.00640099	0.0101177	0.52696	-0.0262317	0.0134297	0.993619	0.974109	1.01352
Insulin resistence	PlGF	Inverse variance weighted	2	0.0392485	0.0346149	0.256852	-0.0285967	0.107094	1.04003	0.971808	1.11304
Insulin resistence	PSGL-1	Inverse variance weighted	2	-0.00372162	0.00757449	0.623189	-0.0185676	0.0111244	0.996285	0.981604	1.01119
Insulin resistence	PTX3	Inverse variance weighted	4	-0.0177412	0.0103157	0.0854633	-0.03796	0.00247752	0.982415	0.962751	1.00248
Insulin resistence	RAGE	Inverse variance weighted	6	0.000777793	0.0396814	0.984362	-0.0769978	0.0785534	1.00078	0.925892	1.08172
Insulin resistence	RETN	Inverse variance weighted	8	-0.00962261	0.0246885	0.696714	-0.0580121	0.0387669	0.990424	0.943638	1.03953
Insulin resistence	SCF	Inverse variance weighted	9	0.000325126	0.0134636	0.980734	-0.0260635	0.0267138	1.00033	0.974273	1.02707
Insulin resistence	SELE	Inverse variance weighted	4	-0.0223825	0.0316997	0.480139	-0.0845138	0.0397489	0.977866	0.918959	1.04055
Insulin resistence	SPON1	Inverse variance weighted	2	-0.00388795	0.016342	0.811949	-0.0359182	0.0281423	0.99612	0.964719	1.02854
Insulin resistence	ST2	Inverse variance weighted	3	-0.00461334	0.0147732	0.75483	-0.0335689	0.0243422	0.995397	0.966988	1.02464
Insulin resistence	t-PA	Inverse variance weighted	2	0.0602604	0.042897	0.16009	-0.0238178	0.144339	1.06211	0.976464	1.15528
Insulin resistence	TF	Inverse variance weighted	5	0.0174441	0.0144209	0.226419	-0.010821	0.0457091	1.0176	0.989237	1.04677
Insulin resistence	TIE2	Inverse variance weighted	5	-0.0107639	0.00845667	0.203079	-0.0273389	0.00581119	0.989294	0.973031	1.00583
Insulin resistence	TM	Inverse variance weighted	4	-0.00411605	0.0108389	0.704132	-0.0253603	0.0171282	0.995892	0.974959	1.01728
Insulin resistence	TNF-R1	Inverse variance weighted	2	0.00355725	0.0833758	0.965968	-0.159859	0.166974	1.00356	0.852264	1.18172
Insulin resistence	TNF-R2	Inverse variance weighted	5	0.0312131	0.0245379	0.203361	-0.0168812	0.0793075	1.03171	0.98326	1.08254
Insulin resistence	TNFSF14	Wald ratio	1	-0.00380892	0.0146009	0.794193	-0.0324266	0.0248088	0.996198	0.968094	1.02512
Insulin resistence	TRAIL-R2	Wald ratio	1	0.0172861	0.0458081	0.705907	-0.0724978	0.10707	1.01744	0.930068	1.11301
Insulin resistence	TRAIL	Inverse variance weighted	5	0.0293951	0.0161866	0.0693689	-0.00233073	0.0611209	1.02983	0.997672	1.06303
Insulin resistence	TRANCE	Inverse variance weighted	5	-0.0104598	0.0153708	0.496189	-0.0405864	0.0196669	0.989595	0.960226	1.01986
Insulin resistence	U-PAR	Inverse variance weighted	5	-0.0285137	0.0216667	0.188168	-0.0709804	0.013953	0.971889	0.93148	1.01405
Insulin resistence	VEGF-A	Inverse variance weighted	5	0.0120731	0.0165855	0.466654	-0.0204344	0.0445806	1.01215	0.979773	1.04559
Insulin resistence	VEGF-D	Inverse variance weighted	2	-0.0132484	0.060856	0.827662	-0.132526	0.106029	0.986839	0.87588	1.11185
Independent CVD endpoints (10)
AF	ADM	Inverse variance weighted	5	0.0223201	0.0505546	0.658848	-0.076767	0.121407	1.02257	0.926106	1.12908
AF	AGRP	Inverse variance weighted	4	0.0870978	0.0501676	0.0825396	-0.0112307	0.185426	1.091	0.988832	1.20373
AF	CA-125	Inverse variance weighted	5	-0.01129	0.0133738	0.398564	-0.0375025	0.0149226	0.988774	0.963192	1.01503
AF	CASP-8	Inverse variance weighted	2	-0.0105795	0.0274368	0.699797	-0.0643556	0.0431966	0.989476	0.937672	1.04414
AF	CCL20	Inverse variance weighted	2	-0.0179115	0.100559	0.85863	-0.215008	0.179185	0.982248	0.806535	1.19624
AF	CCL3	Inverse variance weighted	6	0.0285743	0.0193067	0.138869	-0.0092669	0.0664154	1.02899	0.990776	1.06867
AF	CCL4	Inverse variance weighted	5	-0.0121616	0.0144796	0.400957	-0.0405416	0.0162184	0.987912	0.960269	1.01635
AF	CD40-L	Wald ratio	1	0.212042	0.146597	0.148057	-0.075288	0.499372	1.2362	0.927476	1.64769
AF	CD40	Inverse variance weighted	5	-0.0594914	0.0211792	0.00497038	-0.101003	-0.0179801	0.942244	0.903931	0.982181
AF	CHI3L1	Inverse variance weighted	8	-0.0568294	0.01656	0.000599726	-0.089287	-0.0243719	0.944755	0.914583	0.975923
AF	CSF-1	Wald ratio	1	-0.0199544	0.0381984	0.6014	-0.0948233	0.0549145	0.980243	0.909534	1.05645
AF	CSTB	Inverse variance weighted	3	-0.0221256	0.0182264	0.224775	-0.0578493	0.0135982	0.978117	0.943792	1.01369
AF	CTSD	Inverse variance weighted	8	-0.00770799	0.018989	0.684802	-0.0449264	0.0295104	0.992322	0.956068	1.02995
AF	CTSL1	Inverse variance weighted	11	-0.00517709	0.0319186	0.871151	-0.0677375	0.0573833	0.994836	0.934506	1.05906
AF	CX3CL1	Inverse variance weighted	6	0.052027	0.0309419	0.0926767	-0.00861904	0.112673	1.0534	0.991418	1.11927
AF	CXCL1	Inverse variance weighted	3	0.0114616	0.111671	0.918251	-0.207414	0.230337	1.01153	0.812683	1.25902
AF	CXCL16	Inverse variance weighted	13	0.0211778	0.0367203	0.564119	-0.0507939	0.0931496	1.0214	0.950475	1.09763
AF	CXCL6	Inverse variance weighted	3	0.035033	0.0198461	0.0775249	-0.0038654	0.0739314	1.03565	0.996142	1.07673
AF	Dkk-1	Inverse variance weighted	9	0.0883717	0.0570197	0.121178	-0.0233868	0.20013	1.09239	0.976885	1.22156
AF	ECP	Inverse variance weighted	2	-0.000528552	0.0310499	0.986419	-0.0613864	0.0603293	0.999472	0.94046	1.06219
AF	EGF	Wald ratio	1	-0.0383747	0.0526712	0.466264	-0.14161	0.0648608	0.962352	0.867959	1.06701
AF	EN-RAGE	Inverse variance weighted	3	0.00252948	0.0225262	0.910593	-0.0416219	0.0466808	1.00253	0.959232	1.04779
AF	ESM-1	Inverse variance weighted	2	0.00156161	0.0433621	0.971272	-0.0834281	0.0865514	1.00156	0.919957	1.09041
AF	FABP4	Inverse variance weighted	2	0.175942	0.136868	0.198622	-0.092319	0.444203	1.19237	0.911814	1.55925
AF	FAS	Inverse variance weighted	3	0.0122175	0.0493165	0.804338	-0.0844429	0.108878	1.01229	0.919024	1.11503
AF	FGF-23	Inverse variance weighted	7	-0.020479	0.0417384	0.623672	-0.102286	0.0613282	0.979729	0.902771	1.06325
AF	FS	Inverse variance weighted	5	0.00527645	0.0327003	0.871812	-0.0588161	0.069369	1.00529	0.94288	1.07183
AF	Gal-3	Inverse variance weighted	8	0.0129678	0.0408573	0.750947	-0.0671126	0.0930481	1.01305	0.93509	1.09751
AF	GAL	Inverse variance weighted	5	-0.00348362	0.0233007	0.881153	-0.049153	0.0421857	0.996522	0.952035	1.04309
AF	GDF-15	Inverse variance weighted	3	0.0357917	0.0498181	0.472481	-0.0618518	0.133435	1.03644	0.940022	1.14275
AF	HB-EGF	Inverse variance weighted	6	0.192516	0.0518988	0.000207701	0.0907949	0.294238	1.2123	1.09504	1.3421
AF	HGF	Inverse variance weighted	2	-0.0469325	0.0432556	0.27792	-0.131713	0.0378485	0.954152	0.876592	1.03857
AF	hK11	Inverse variance weighted	3	-0.0260212	0.0149431	0.0816223	-0.0553097	0.00326732	0.974314	0.946192	1.00327
AF	HSP-27	Inverse variance weighted	3	-0.00871536	0.0289014	0.762992	-0.0653622	0.0479315	0.991323	0.936728	1.0491
AF	IL-18	Inverse variance weighted	8	0.0159984	0.027238	0.556964	-0.037388	0.0693848	1.01613	0.963302	1.07185
AF	IL-1ra	Inverse variance weighted	4	0.0122149	0.025684	0.634369	-0.0381256	0.0625555	1.01229	0.962592	1.06455
AF	IL-27	Inverse variance weighted	14	-0.000160782	0.0226972	0.994348	-0.0446473	0.0443257	0.999839	0.956335	1.04532
AF	IL-6	Inverse variance weighted	2	-0.208761	0.0419393	6.43e-07	-0.290962	-0.12656	0.811589	0.747544	0.881121
AF	IL-6RA	Inverse variance weighted	8	-0.0565323	0.0146161	0.000109819	-0.0851799	-0.0278847	0.945036	0.918347	0.9725
AF	IL-8	Inverse variance weighted	2	-0.0991795	0.0797956	0.213898	-0.255579	0.0572199	0.90558	0.774468	1.05889
AF	IL16	Inverse variance weighted	7	0.00855531	0.0161125	0.595438	-0.0230253	0.0401359	1.00859	0.977238	1.04095
AF	ITGB1BP2	Wald ratio	1	-0.0291391	0.0483444	0.546682	-0.123894	0.0656159	0.971281	0.883473	1.06782
AF	KIM-1	Inverse variance weighted	10	0.0161369	0.0149921	0.281768	-0.0132477	0.0455214	1.01627	0.98684	1.04657
AF	KLK6	Inverse variance weighted	2	-0.0425438	0.0373424	0.254583	-0.115735	0.0306473	0.958348	0.890711	1.03112
AF	LEP	Inverse variance weighted	2	0.269523	0.166361	0.105208	-0.0565438	0.59559	1.30934	0.945025	1.8141
AF	LOX-1	Inverse variance weighted	8	-0.0297801	0.0693047	0.667415	-0.165617	0.106057	0.970659	0.84737	1.11189
AF	mAmP	Inverse variance weighted	4	0.0362594	0.028761	0.207412	-0.0201122	0.0926311	1.03692	0.980089	1.09706
AF	MB	Inverse variance weighted	2	0.243953	0.0842358	0.0037787	0.0788505	0.409055	1.27628	1.08204	1.50539
AF	MCP-1	Inverse variance weighted	6	0.0297225	0.0382752	0.437426	-0.0452969	0.104742	1.03017	0.955714	1.11042
AF	MMP-1	Inverse variance weighted	8	-0.00254261	0.0495859	0.959105	-0.0997309	0.0946457	0.997461	0.905081	1.09927
AF	MMP-10	Inverse variance weighted	6	-0.00708815	0.0170681	0.677933	-0.0405417	0.0263654	0.992937	0.960269	1.02672
AF	MMP-12	Inverse variance weighted	7	-0.0180288	0.0203833	0.376433	-0.05798	0.0219225	0.982133	0.943669	1.02216
AF	MMP-3	Inverse variance weighted	7	0.0254581	0.0286911	0.374909	-0.0307765	0.0816926	1.02578	0.969692	1.08512
AF	MMP-7	Inverse variance weighted	4	-0.0109161	0.0377155	0.77225	-0.0848384	0.0630062	0.989143	0.918661	1.06503
AF	MPO	Inverse variance weighted	10	0.048749	0.0396061	0.218381	-0.028879	0.126377	1.04996	0.971534	1.13471
AF	NT-proBNP	Wald ratio	1	0.0358153	0.0320452	0.263718	-0.0269934	0.0986239	1.03646	0.973368	1.10365
AF	OPG	Inverse variance weighted	7	-0.0258266	0.0243998	0.289839	-0.0736501	0.021997	0.974504	0.928997	1.02224
AF	PAPPA	Inverse variance weighted	9	0.0146774	0.0210155	0.484923	-0.026513	0.0558677	1.01479	0.973835	1.05746
AF	PAR-1	Inverse variance weighted	3	0.105716	0.139828	0.449625	-0.168347	0.379779	1.11151	0.84506	1.46196
AF	PDGF_subunit B	Inverse variance weighted	7	0.104017	0.0815281	0.202012	-0.0557783	0.263812	1.10962	0.945749	1.30188
AF	PECAM-1	Inverse variance weighted	3	-0.0980922	0.0348806	0.00491994	-0.166458	-0.0297263	0.906565	0.846658	0.970711
AF	PlGF	Inverse variance weighted	2	-0.0153993	0.0714896	0.82945	-0.155519	0.12472	0.984719	0.855971	1.13283
AF	PSGL-1	Inverse variance weighted	4	0.00293475	0.0148811	0.843661	-0.0262322	0.0321017	1.00294	0.974109	1.03262
AF	PTX3	Inverse variance weighted	4	-0.00491395	0.0395447	0.901107	-0.0824215	0.0725936	0.995098	0.920884	1.07529
AF	RAGE	Inverse variance weighted	9	0.00586951	0.0596116	0.921565	-0.110969	0.122708	1.00589	0.894966	1.13055
AF	REN	Inverse variance weighted	4	-0.101285	0.0975549	0.29916	-0.292493	0.0899226	0.903675	0.746401	1.09409
AF	RETN	Inverse variance weighted	13	0.0583473	0.0367894	0.112743	-0.0137598	0.130454	1.06008	0.986334	1.13935
AF	SCF	Inverse variance weighted	11	-0.00619617	0.0241308	0.797353	-0.0534925	0.0411002	0.993823	0.947913	1.04196
AF	SELE	Inverse variance weighted	12	-0.0228456	0.0205407	0.266048	-0.0631054	0.0174142	0.977413	0.938844	1.01757
AF	SIRT2	Inverse variance weighted	2	0.0553968	0.0490113	0.258356	-0.0406654	0.151459	1.05696	0.96015	1.16353
AF	SPON1	Inverse variance weighted	2	0.131403	0.0284404	3.83e-06	0.0756597	0.187146	1.14043	1.0786	1.2058
AF	ST2	Inverse variance weighted	8	-0.0108321	0.0141698	0.4446	-0.0386048	0.0169407	0.989226	0.962131	1.01708
AF	t-PA	Inverse variance weighted	2	-0.0468673	0.0838126	0.576031	-0.21114	0.117405	0.954214	0.809661	1.12458
AF	TF	Inverse variance weighted	6	-0.0118189	0.0218091	0.58787	-0.0545648	0.030927	0.988251	0.946897	1.03141
AF	TIE2	Inverse variance weighted	8	-0.0206065	0.020185	0.30731	-0.0601692	0.0189561	0.979604	0.941605	1.01914
AF	TM	Inverse variance weighted	5	-0.0021814	0.0307344	0.943417	-0.0624209	0.058058	0.997821	0.939487	1.05978
AF	TNF-R1	Inverse variance weighted	4	0.111736	0.0679051	0.0998721	-0.0213579	0.24483	1.11822	0.978869	1.2774
AF	TNF-R2	Inverse variance weighted	7	0.0171724	0.032359	0.595637	-0.0462512	0.0805961	1.01732	0.954802	1.08393
AF	TNFSF14	Inverse variance weighted	2	-0.00342265	0.0220008	0.876372	-0.0465442	0.0396989	0.996583	0.954522	1.0405
AF	TRAIL-R2	Inverse variance weighted	4	0.014264	0.0217495	0.511934	-0.028365	0.0568929	1.01437	0.972033	1.05854
AF	TRAIL	Inverse variance weighted	8	0.0201373	0.0219876	0.359745	-0.0229583	0.063233	1.02034	0.977303	1.06527
AF	TRANCE	Inverse variance weighted	7	-0.0128129	0.0259303	0.621215	-0.0636363	0.0380105	0.987269	0.938346	1.03874
AF	U-PAR	Inverse variance weighted	7	0.0100436	0.0478194	0.833642	-0.0836823	0.10377	1.01009	0.919723	1.10934
AF	VEGF-A	Inverse variance weighted	6	0.0427644	0.0425492	0.314868	-0.0406319	0.126161	1.04369	0.960182	1.13446
AF	VEGF-D	Inverse variance weighted	4	0.0463577	0.0341193	0.174244	-0.0205162	0.113232	1.04745	0.979693	1.11989
CAD	ADM	Inverse variance weighted	4	-0.0867601	0.0723624	0.23054	-0.22859	0.0550701	0.916897	0.795654	1.05661
CAD	AGRP	Inverse variance weighted	4	0.139224	0.0684714	0.0420206	0.00502004	0.273428	1.14938	1.00503	1.31446
CAD	CA-125	Inverse variance weighted	3	0.00348168	0.0600618	0.953774	-0.114239	0.121203	1.00349	0.892044	1.12885
CAD	CASP-8	Inverse variance weighted	2	-0.0354468	0.0434539	0.414652	-0.120616	0.0497228	0.965174	0.886374	1.05098
CAD	CCL20	Inverse variance weighted	2	0.178383	0.29658	0.547531	-0.402915	0.75968	1.19528	0.668369	2.13759
CAD	CCL3	Inverse variance weighted	6	0.0290043	0.0740497	0.695289	-0.116133	0.174142	1.02943	0.890357	1.19022
CAD	CCL4	Inverse variance weighted	6	0.0251205	0.0204591	0.219508	-0.0149794	0.0652204	1.02544	0.985132	1.06739
CAD	CD40-L	Wald ratio	1	0.405838	0.151084	0.00722749	0.109714	0.701962	1.50056	1.11596	2.01771
CAD	CD40	Inverse variance weighted	5	0.0101813	0.0278586	0.714764	-0.0444214	0.0647841	1.01023	0.956551	1.06693
CAD	CHI3L1	Inverse variance weighted	8	0.00192279	0.0449894	0.96591	-0.0862563	0.0901019	1.00192	0.917359	1.09429
CAD	CSF-1	Wald ratio	1	0.12553	0.0538124	0.019662	0.0200579	0.231003	1.13375	1.02026	1.25986
CAD	CSTB	Inverse variance weighted	2	0.0482217	0.0597123	0.41934	-0.0688144	0.165258	1.0494	0.9335	1.1797
CAD	CTSD	Inverse variance weighted	8	-0.0210442	0.0353393	0.551517	-0.0903093	0.0482209	0.979176	0.913649	1.0494
CAD	CTSL1	Inverse variance weighted	11	0.0143823	0.0412204	0.727155	-0.0664098	0.0951744	1.01449	0.935747	1.09985
CAD	CX3CL1	Inverse variance weighted	5	-0.0726918	0.137821	0.59789	-0.342821	0.197437	0.929887	0.709766	1.21828
CAD	CXCL1	Inverse variance weighted	3	0.0580081	0.0445988	0.193373	-0.0294056	0.145422	1.05972	0.971023	1.15653
CAD	CXCL16	Inverse variance weighted	13	0.0040259	0.0722413	0.955558	-0.137567	0.145619	1.00403	0.871476	1.15676
CAD	CXCL6	Inverse variance weighted	3	0.0397222	0.0221994	0.0735605	-0.0037886	0.083233	1.04052	0.996219	1.08679
CAD	Dkk-1	Inverse variance weighted	9	0.104175	0.0370013	0.00487119	0.031652	0.176697	1.10979	1.03216	1.19327
CAD	ECP	Inverse variance weighted	2	-0.0480704	0.0443342	0.278244	-0.134965	0.0388247	0.953067	0.873746	1.03959
CAD	EGF	Wald ratio	1	-0.110361	0.07407	0.136235	-0.255538	0.034816	0.895511	0.774499	1.03543
CAD	EN-RAGE	Inverse variance weighted	3	-0.0280604	0.0369707	0.447858	-0.100523	0.0444022	0.97233	0.904364	1.0454
CAD	ESM-1	Inverse variance weighted	2	0.0399863	0.0592869	0.500022	-0.0762159	0.156189	1.0408	0.926616	1.16905
CAD	FABP4	Inverse variance weighted	2	0.0647335	0.0990291	0.513317	-0.129364	0.258831	1.06687	0.878654	1.29541
CAD	FAS	Inverse variance weighted	3	0.0293799	0.0369491	0.42653	-0.0430404	0.1018	1.02982	0.957873	1.10716
CAD	FGF-23	Inverse variance weighted	8	0.0422193	0.0912675	0.643659	-0.136665	0.221104	1.04312	0.872262	1.24745
CAD	FS	Inverse variance weighted	5	0.0757049	0.0730764	0.300216	-0.0675248	0.218935	1.07864	0.934705	1.24475
CAD	Gal-3	Inverse variance weighted	8	0.0215666	0.0570824	0.705568	-0.090315	0.133448	1.0218	0.913643	1.14276
CAD	GAL	Inverse variance weighted	5	0.0199377	0.0339316	0.556811	-0.0465683	0.0864437	1.02014	0.954499	1.09029
CAD	GDF-15	Inverse variance weighted	2	-0.00309994	0.037025	0.933275	-0.0756689	0.069469	0.996905	0.927123	1.07194
CAD	HB-EGF	Inverse variance weighted	5	0.00640285	0.0486717	0.895339	-0.0889937	0.101799	1.00642	0.914851	1.10716
CAD	HGF	Inverse variance weighted	2	0.11316	0.0646459	0.0800383	-0.0135457	0.239866	1.11981	0.986546	1.27108
CAD	hK11	Inverse variance weighted	3	0.00769393	0.0289013	0.790074	-0.0489527	0.0643405	1.00772	0.952226	1.06646
CAD	HSP-27	Inverse variance weighted	3	0.0183553	0.0294045	0.532473	-0.0392776	0.0759883	1.01852	0.961484	1.07895
CAD	IL-18	Inverse variance weighted	8	-0.015722	0.0318569	0.621646	-0.0781614	0.0467175	0.984401	0.924815	1.04783
CAD	IL-1ra	Inverse variance weighted	4	0.0716646	0.0387331	0.0642824	-0.00425227	0.147581	1.07429	0.995757	1.15903
CAD	IL-27	Inverse variance weighted	12	-0.0555258	0.050253	0.269192	-0.154022	0.0429701	0.945988	0.857254	1.04391
CAD	IL-6	Wald ratio	1	-0.283984	0.0544757	1.86e-07	-0.390756	-0.177212	0.752779	0.676545	0.837602
CAD	IL-6RA	Inverse variance weighted	7	-0.0796609	0.0207195	0.000120688	-0.120271	-0.0390506	0.923429	0.88668	0.961702
CAD	IL-8	Inverse variance weighted	2	0.104893	0.0772034	0.174257	-0.046426	0.256211	1.11059	0.954635	1.29203
CAD	IL16	Inverse variance weighted	6	-0.0295054	0.0180047	0.101262	-0.0647945	0.0057837	0.970926	0.93726	1.0058
CAD	ITGB1BP2	Wald ratio	1	0.0734437	0.0746079	0.324921	-0.0727879	0.219675	1.07621	0.929798	1.24567
CAD	KIM-1	Inverse variance weighted	10	0.0512386	0.0458627	0.263902	-0.0386523	0.141129	1.05257	0.962085	1.15157
CAD	KLK6	Inverse variance weighted	2	0.0104571	0.0687574	0.879119	-0.124307	0.145222	1.01051	0.883108	1.1563
CAD	LEP	Inverse variance weighted	2	0.145807	0.275729	0.59694	-0.394622	0.686237	1.15697	0.673935	1.98623
CAD	LOX-1	Inverse variance weighted	6	0.0279797	0.0838884	0.738731	-0.136442	0.192401	1.02837	0.872457	1.21216
CAD	mAmP	Inverse variance weighted	4	0.0492337	0.048057	0.305607	-0.0449582	0.143425	1.05047	0.956037	1.15422
CAD	MB	Wald ratio	1	-0.141361	0.174479	0.417832	-0.48334	0.200618	0.868176	0.61672	1.22216
CAD	MCP-1	Inverse variance weighted	6	0.0222523	0.0461747	0.629866	-0.06825	0.112755	1.0225	0.934027	1.11936
CAD	MMP-1	Inverse variance weighted	8	-0.00843995	0.0345855	0.807207	-0.0762276	0.0593477	0.991596	0.926605	1.06114
CAD	MMP-10	Inverse variance weighted	5	0.0277324	0.0272282	0.308431	-0.0256348	0.0810997	1.02812	0.974691	1.08448
CAD	MMP-12	Inverse variance weighted	7	-0.0289655	0.0231343	0.210549	-0.0743088	0.0163778	0.97145	0.928385	1.01651
CAD	MMP-3	Inverse variance weighted	7	0.0573197	0.0275088	0.0371886	0.0034025	0.111237	1.05899	1.00341	1.11766
CAD	MMP-7	Inverse variance weighted	4	-0.00198961	0.0339648	0.953288	-0.0685605	0.0645813	0.998012	0.933737	1.06671
CAD	MPO	Inverse variance weighted	10	0.000514782	0.0446293	0.990797	-0.0869586	0.0879881	1.00051	0.916715	1.09198
CAD	NT-proBNP	Wald ratio	1	0.0150189	0.0455961	0.741862	-0.0743496	0.104387	1.01513	0.928347	1.11003
CAD	OPG	Inverse variance weighted	7	-0.105901	0.0545878	0.0523791	-0.212893	0.00109148	0.899514	0.808243	1.00109
CAD	PAPPA	Inverse variance weighted	9	-0.015257	0.0674557	0.821062	-0.14747	0.116956	0.984859	0.862888	1.12407
CAD	PAR-1	Inverse variance weighted	3	0.100365	0.0525711	0.0562454	-0.00267434	0.203405	1.10557	0.997329	1.22557
CAD	PDGF_subunit B	Inverse variance weighted	7	0.114463	0.0515029	0.0262521	0.0135175	0.215409	1.12127	1.01361	1.24037
CAD	PECAM-1	Inverse variance weighted	3	-0.142752	0.0450126	0.00151714	-0.230977	-0.0545277	0.866969	0.793758	0.946932
CAD	PlGF	Inverse variance weighted	2	-0.305179	0.0658824	3.62e-06	-0.434308	-0.176049	0.736991	0.647712	0.838577
CAD	PSGL-1	Inverse variance weighted	5	-0.0291329	0.0254078	0.251542	-0.0789322	0.0206664	0.971287	0.924103	1.02088
CAD	PTX3	Inverse variance weighted	4	-0.0131244	0.0230944	0.569834	-0.0583894	0.0321405	0.986961	0.943283	1.03266
CAD	RAGE	Inverse variance weighted	8	-0.079819	0.123136	0.516843	-0.321165	0.161527	0.923283	0.725303	1.1753
CAD	REN	Inverse variance weighted	4	0.166899	0.31454	0.595687	-0.4496	0.783398	1.18164	0.637883	2.1889
CAD	RETN	Inverse variance weighted	12	-0.00584342	0.0498906	0.906761	-0.103629	0.0919421	0.994174	0.90156	1.0963
CAD	SCF	Inverse variance weighted	13	-0.127687	0.0669643	0.056548	-0.258937	0.0035633	0.880129	0.771872	1.00357
CAD	SELE	Inverse variance weighted	12	-0.0366972	0.080478	0.648396	-0.194434	0.12104	0.963968	0.8233	1.12867
CAD	SIRT2	Wald ratio	1	-0.0942772	0.128829	0.46429	-0.346782	0.158228	0.91003	0.706959	1.17143
CAD	SPON1	Inverse variance weighted	2	0.0508975	0.0389964	0.19183	-0.0255355	0.127331	1.05222	0.974788	1.13579
CAD	ST2	Inverse variance weighted	8	0.0132616	0.0592116	0.822781	-0.102793	0.129316	1.01335	0.902314	1.13805
CAD	t-PA	Inverse variance weighted	2	0.106594	0.101711	0.294634	-0.092759	0.305946	1.11248	0.911413	1.35791
CAD	TF	Inverse variance weighted	7	-0.123918	0.0554501	0.0254325	-0.2326	-0.015236	0.883452	0.79247	0.98488
CAD	TIE2	Inverse variance weighted	7	0.0143141	0.0460555	0.755952	-0.0759548	0.104583	1.01442	0.926858	1.11025
CAD	TM	Inverse variance weighted	6	0.033858	0.050888	0.505831	-0.0658825	0.133598	1.03444	0.936241	1.14293
CAD	TNF-R1	Inverse variance weighted	2	-0.0112433	0.182523	0.950882	-0.368988	0.346501	0.98882	0.691434	1.41411
CAD	TNF-R2	Inverse variance weighted	6	0.15982	0.152152	0.293535	-0.138398	0.458039	1.1733	0.870752	1.58097
CAD	TNFSF14	Wald ratio	1	-0.00125853	0.0334158	0.969957	-0.0667535	0.0642365	0.998742	0.935426	1.06634
CAD	TRAIL-R2	Inverse variance weighted	4	-0.0194483	0.0303035	0.521015	-0.0788432	0.0399467	0.98074	0.924185	1.04076
CAD	TRAIL	Inverse variance weighted	8	-0.054433	0.0482664	0.259421	-0.149035	0.0401692	0.947022	0.861539	1.04099
CAD	TRANCE	Inverse variance weighted	7	-0.0283996	0.058317	0.626268	-0.142701	0.0859018	0.972	0.867013	1.0897
CAD	U-PAR	Inverse variance weighted	7	0.0173484	0.0832852	0.834994	-0.145891	0.180587	1.0175	0.864252	1.19792
CAD	VEGF-A	Inverse variance weighted	5	-0.00242155	0.0464223	0.958398	-0.0934092	0.0885661	0.997581	0.910821	1.09261
CAD	VEGF-D	Inverse variance weighted	4	-0.103246	0.0398805	0.00962865	-0.181412	-0.0250804	0.901905	0.834092	0.975232
MI	ADM	Inverse variance weighted	4	-0.112945	0.0533484	0.034249	-0.217508	-0.0083825	0.893199	0.804521	0.991653
MI	AGRP	Inverse variance weighted	4	0.135927	0.0760643	0.0739374	-0.0131591	0.285013	1.1456	0.986927	1.32978
MI	CA-125	Inverse variance weighted	2	0.054549	0.0670062	0.415595	-0.0767833	0.185881	1.05606	0.926091	1.20428
MI	CASP-8	Inverse variance weighted	2	-0.00367977	0.0486245	0.939676	-0.0989837	0.0916242	0.996327	0.905757	1.09595
MI	CCL20	Inverse variance weighted	2	0.232604	0.155236	0.134033	-0.0716595	0.536866	1.26188	0.930848	1.71064
MI	CCL3	Inverse variance weighted	6	0.0442731	0.0843484	0.599664	-0.12105	0.209596	1.04527	0.88599	1.23318
MI	CCL4	Inverse variance weighted	6	0.00954007	0.0228472	0.676269	-0.0352405	0.0543206	1.00959	0.965373	1.05582
MI	CD40-L	Wald ratio	1	0.450516	0.168157	0.00738123	0.120928	0.780104	1.56912	1.12854	2.1817
MI	CD40	Inverse variance weighted	5	0.00451067	0.0283238	0.873469	-0.0510039	0.0600253	1.00452	0.950275	1.06186
MI	CHI3L1	Inverse variance weighted	7	0.0218842	0.046496	0.637877	-0.069248	0.113016	1.02213	0.933095	1.11965
MI	CSF-1	Wald ratio	1	0.125752	0.0593666	0.0341557	0.00939348	0.242111	1.134	1.00944	1.27393
MI	CSTB	Inverse variance weighted	2	0.0348029	0.0356676	0.329186	-0.0351057	0.104711	1.03542	0.965503	1.11039
MI	CTSD	Inverse variance weighted	8	-0.0146135	0.03206	0.648521	-0.077451	0.048224	0.985493	0.925472	1.04941
MI	CTSL1	Inverse variance weighted	11	0.0305491	0.0459675	0.506318	-0.0595471	0.120645	1.03102	0.942191	1.12822
MI	CX3CL1	Inverse variance weighted	5	-0.0753565	0.191103	0.693342	-0.449918	0.299205	0.927413	0.63768	1.34879
MI	CXCL1	Inverse variance weighted	3	0.0452213	0.0421258	0.283054	-0.0373452	0.127788	1.04626	0.963344	1.13631
MI	CXCL16	Inverse variance weighted	13	-0.0432567	0.0769171	0.573857	-0.194014	0.107501	0.957666	0.823646	1.11349
MI	CXCL6	Inverse variance weighted	3	0.02373	0.024598	0.33469	-0.0244822	0.0719421	1.02401	0.975815	1.07459
MI	Dkk-1	Inverse variance weighted	9	0.0860238	0.0371627	0.0206245	0.0131849	0.158863	1.08983	1.01327	1.17218
MI	ECP	Inverse variance weighted	2	-0.00939609	0.0482816	0.845698	-0.104028	0.0852359	0.990648	0.9012	1.08897
MI	EGF	Wald ratio	1	-0.119129	0.0819857	0.14621	-0.279821	0.0415626	0.887693	0.755919	1.04244
MI	EN-RAGE	Inverse variance weighted	3	-0.0279934	0.0414746	0.499705	-0.109284	0.0532967	0.972395	0.896476	1.05474
MI	ESM-1	Inverse variance weighted	2	0.0020827	0.0659239	0.974797	-0.127128	0.131293	1.00208	0.880621	1.1403
MI	FABP4	Inverse variance weighted	2	0.152422	0.0996461	0.126107	-0.0428839	0.347729	1.16465	0.958023	1.41585
MI	FAS	Inverse variance weighted	3	-0.0194235	0.0453991	0.668769	-0.108406	0.0695588	0.980764	0.897263	1.07204
MI	FGF-23	Inverse variance weighted	8	0.124569	0.140788	0.376263	-0.151374	0.400513	1.13266	0.859526	1.49259
MI	FS	Inverse variance weighted	5	0.0899655	0.0572986	0.116388	-0.0223397	0.202271	1.09414	0.977908	1.22418
MI	Gal-3	Inverse variance weighted	8	0.0241415	0.0624642	0.699137	-0.0982882	0.146571	1.02444	0.906388	1.15786
MI	GAL	Inverse variance weighted	5	0.0382885	0.0372194	0.30361	-0.0346616	0.111239	1.03903	0.965932	1.11766
MI	GDF-15	Inverse variance weighted	2	-0.0353276	0.0410758	0.389757	-0.115836	0.045181	0.965289	0.890621	1.04622
MI	HB-EGF	Inverse variance weighted	5	0.0244671	0.0540832	0.650983	-0.0815361	0.13047	1.02477	0.921699	1.13936
MI	HGF	Inverse variance weighted	2	0.103352	0.071969	0.150986	-0.0377076	0.244411	1.10888	0.962994	1.27687
MI	hK11	Inverse variance weighted	2	0.0141368	0.0322466	0.661099	-0.0490665	0.07734	1.01424	0.952118	1.08041
MI	HSP-27	Inverse variance weighted	3	0.00192002	0.033028	0.953643	-0.0628149	0.0666549	1.00192	0.939117	1.06893
MI	IL-18	Inverse variance weighted	8	-0.0190984	0.0326697	0.558822	-0.0831311	0.0449342	0.981083	0.920231	1.04596
MI	IL-1ra	Inverse variance weighted	4	0.0931894	0.045886	0.0422663	0.00325278	0.183126	1.09767	1.00326	1.20097
MI	IL-27	Inverse variance weighted	11	-0.0211543	0.0664215	0.750117	-0.15134	0.109032	0.979068	0.859555	1.1152
MI	IL-6	Wald ratio	1	-0.250627	0.0604001	3.33e-05	-0.369012	-0.132243	0.778312	0.691417	0.876128
MI	IL-6RA	Inverse variance weighted	7	-0.0508383	0.0270304	0.0600012	-0.103818	0.00214121	0.950432	0.901389	1.00214
MI	IL-8	Inverse variance weighted	2	0.116485	0.130118	0.370667	-0.138546	0.371515	1.12354	0.870623	1.44993
MI	IL16	Inverse variance weighted	7	-0.0155196	0.0201637	0.44149	-0.0550404	0.0240012	0.9846	0.946447	1.02429
MI	ITGB1BP2	Wald ratio	1	0.0622305	0.0828722	0.4527	-0.100199	0.22466	1.06421	0.904657	1.2519
MI	KIM-1	Inverse variance weighted	10	0.0615862	0.0475283	0.195051	-0.0315692	0.154742	1.06352	0.968924	1.16736
MI	KLK6	Inverse variance weighted	2	0.0146168	0.109982	0.894272	-0.200949	0.230182	1.01472	0.817954	1.25883
MI	LEP	Inverse variance weighted	2	0.0770486	0.275677	0.77987	-0.463279	0.617376	1.08009	0.629217	1.85406
MI	LOX-1	Inverse variance weighted	6	0.0298042	0.0698239	0.66949	-0.107051	0.166659	1.03025	0.89848	1.18135
MI	mAmP	Inverse variance weighted	4	0.00859069	0.0399914	0.829913	-0.0697925	0.0869739	1.00863	0.932587	1.09087
MI	MB	Wald ratio	1	-0.245044	0.192078	0.202043	-0.621518	0.131429	0.78267	0.537128	1.14046
MI	MCP-1	Inverse variance weighted	6	-0.00522186	0.0474782	0.912422	-0.0982792	0.0878355	0.994792	0.906396	1.09181
MI	MMP-1	Inverse variance weighted	8	-0.0256497	0.0389953	0.510691	-0.102081	0.0507812	0.974676	0.902957	1.05209
MI	MMP-10	Inverse variance weighted	5	0.0355109	0.029875	0.234577	-0.023044	0.0940658	1.03615	0.977219	1.09863
MI	MMP-12	Inverse variance weighted	7	-0.0163102	0.026367	0.536192	-0.0679896	0.0353692	0.983822	0.93427	1.036
MI	MMP-3	Inverse variance weighted	7	0.076245	0.0305304	0.0125126	0.0164055	0.136085	1.07923	1.01654	1.14578
MI	MMP-7	Inverse variance weighted	4	0.0122041	0.037842	0.747072	-0.0619662	0.0863745	1.01228	0.939915	1.09021
MI	MPO	Inverse variance weighted	10	0.00308971	0.0431015	0.942853	-0.0813892	0.0875686	1.00309	0.921835	1.09152
MI	NT-proBNP	Wald ratio	1	0.0303235	0.0503205	0.546769	-0.0683046	0.128952	1.03079	0.933976	1.13764
MI	OPG	Inverse variance weighted	7	-0.127005	0.0543726	0.0195006	-0.233575	-0.0204343	0.88073	0.791698	0.979773
MI	PAPPA	Inverse variance weighted	9	-0.00241589	0.0725052	0.973419	-0.144526	0.139694	0.997587	0.865432	1.14992
MI	PAR-1	Inverse variance weighted	3	0.0844978	0.0584078	0.147985	-0.0299816	0.198977	1.08817	0.970463	1.22015
MI	PDGF_subunit B	Inverse variance weighted	7	0.154076	0.0553226	0.00535192	0.045644	0.262509	1.16658	1.0467	1.30019
MI	PECAM-1	Inverse variance weighted	3	-0.187363	0.0735735	0.0108776	-0.331567	-0.0431588	0.829143	0.717798	0.957759
MI	PlGF	Inverse variance weighted	2	-0.134992	0.188913	0.474874	-0.505262	0.235278	0.873723	0.603347	1.26526
MI	PSGL-1	Inverse variance weighted	5	-0.0236441	0.0194953	0.225202	-0.0618548	0.0145667	0.976633	0.940019	1.01467
MI	PTX3	Inverse variance weighted	4	-0.0138401	0.0287909	0.630724	-0.0702703	0.0425902	0.986255	0.932142	1.04351
MI	RAGE	Inverse variance weighted	8	-0.113824	0.118843	0.338176	-0.346756	0.119107	0.892415	0.706978	1.12649
MI	REN	Inverse variance weighted	4	0.210331	0.294901	0.475706	-0.367675	0.788337	1.23409	0.692342	2.19973
MI	RETN	Inverse variance weighted	12	-0.0166796	0.0471914	0.723755	-0.109175	0.0758155	0.983459	0.896574	1.07876
MI	SCF	Inverse variance weighted	13	-0.150378	0.0802767	0.0610337	-0.307721	0.00696388	0.860382	0.735121	1.00699
MI	SELE	Inverse variance weighted	11	-0.0583411	0.0805353	0.46881	-0.21619	0.0995081	0.943328	0.805582	1.10463
MI	SIRT2	Wald ratio	1	-0.0888231	0.14575	0.542245	-0.374493	0.196847	0.915007	0.687638	1.21756
MI	SPON1	Inverse variance weighted	2	0.0558857	0.0432282	0.196079	-0.0288417	0.140613	1.05748	0.97157	1.15098
MI	ST2	Inverse variance weighted	8	-0.000937735	0.0783415	0.99045	-0.154487	0.152612	0.999063	0.856855	1.16487
MI	t-PA	Inverse variance weighted	2	0.131037	0.118964	0.270688	-0.102133	0.364207	1.14001	0.902909	1.43937
MI	TF	Inverse variance weighted	7	-0.178817	0.0805631	0.0264466	-0.336721	-0.0209134	0.836259	0.714108	0.979304
MI	TIE2	Inverse variance weighted	7	0.0203104	0.0577779	0.725194	-0.0929343	0.133555	1.02052	0.911253	1.14288
MI	TM	Inverse variance weighted	6	0.0969039	0.0804389	0.228323	-0.0607564	0.254564	1.10175	0.941052	1.2899
MI	TNF-R1	Inverse variance weighted	2	0.0228245	0.25788	0.929473	-0.482621	0.52827	1.02309	0.617164	1.696
MI	TNF-R2	Inverse variance weighted	6	0.18225	0.170133	0.28407	-0.151211	0.515712	1.19991	0.859666	1.67483
MI	TNFSF14	Wald ratio	1	-0.039152	0.0372133	0.292755	-0.11209	0.033786	0.961604	0.893964	1.03436
MI	TRAIL-R2	Inverse variance weighted	4	-0.00206401	0.0338905	0.951437	-0.0684893	0.0643613	0.997938	0.933803	1.06648
MI	TRAIL	Inverse variance weighted	8	-0.0366999	0.0503845	0.466371	-0.135453	0.0620537	0.963965	0.87332	1.06402
MI	TRANCE	Inverse variance weighted	7	-0.00847236	0.0583871	0.884627	-0.122911	0.105966	0.991563	0.884342	1.11178
MI	U-PAR	Inverse variance weighted	7	0.0331159	0.0611986	0.588424	-0.0868334	0.153065	1.03367	0.91683	1.1654
MI	VEGF-A	Inverse variance weighted	5	0.0293775	0.0471723	0.533436	-0.0630802	0.121835	1.02981	0.938868	1.12957
MI	VEGF-D	Inverse variance weighted	4	-0.107783	0.0442597	0.0148823	-0.194532	-0.0210336	0.897823	0.82322	0.979186
HF	ADM	Inverse variance weighted	5	-0.0327653	0.060051	0.585324	-0.150465	0.0849346	0.967766	0.860308	1.08865
HF	AGRP	Inverse variance weighted	4	0.12909	0.103092	0.210502	-0.0729698	0.33115	1.13779	0.929629	1.39257
HF	CA-125	Inverse variance weighted	5	0.00500088	0.0257835	0.84621	-0.0455348	0.0555366	1.00501	0.955486	1.05711
HF	CASP-8	Inverse variance weighted	2	-0.0191783	0.0298059	0.51994	-0.0775978	0.0392413	0.981004	0.925336	1.04002
HF	CCL20	Inverse variance weighted	2	-0.0288085	0.0624961	0.644823	-0.151301	0.0936838	0.971602	0.859589	1.09821
HF	CCL3	Inverse variance weighted	6	0.0347187	0.0528465	0.511199	-0.0688605	0.138298	1.03533	0.933457	1.14832
HF	CCL4	Inverse variance weighted	6	0.0254251	0.01959	0.194335	-0.0129713	0.0638215	1.02575	0.987112	1.0659
HF	CD40-L	Wald ratio	1	-0.0340314	0.219895	0.877009	-0.465026	0.396963	0.966541	0.628119	1.4873
HF	CD40	Inverse variance weighted	5	-0.0424741	0.0212827	0.0459655	-0.0841882	-0.000760007	0.958415	0.919258	0.99924
HF	CHI3L1	Inverse variance weighted	8	-0.000619241	0.0288563	0.982879	-0.0571777	0.0559392	0.999381	0.944426	1.05753
HF	CSF-1	Wald ratio	1	0.0706956	0.0450399	0.116503	-0.0175827	0.158974	1.07325	0.982571	1.17231
HF	CSTB	Inverse variance weighted	2	-0.0232217	0.0215899	0.282115	-0.0655379	0.0190946	0.977046	0.936564	1.01928
HF	CTSD	Inverse variance weighted	8	0.00501309	0.0346866	0.885086	-0.0629727	0.0729989	1.00503	0.938969	1.07573
HF	CTSL1	Inverse variance weighted	11	-0.0408772	0.0246659	0.0974728	-0.0892224	0.00746808	0.959947	0.914642	1.0075
HF	CX3CL1	Inverse variance weighted	5	-0.00053283	0.036283	0.988283	-0.0716476	0.0705819	0.999467	0.930859	1.07313
HF	CXCL1	Inverse variance weighted	3	0.0384864	0.0348298	0.269165	-0.0297799	0.106753	1.03924	0.970659	1.11266
HF	CXCL16	Inverse variance weighted	13	0.00835644	0.0559211	0.881212	-0.101249	0.117962	1.00839	0.903708	1.1252
HF	CXCL6	Inverse variance weighted	3	0.0298748	0.0183942	0.104346	-0.00617787	0.0659275	1.03033	0.993841	1.06815
HF	Dkk-1	Inverse variance weighted	9	0.0237604	0.0400058	0.552563	-0.054651	0.102172	1.02404	0.946816	1.10757
HF	ECP	Inverse variance weighted	2	0.0645958	0.0358766	0.0717816	-0.00572227	0.134914	1.06673	0.994294	1.14444
HF	EGF	Wald ratio	1	-0.0331076	0.062453	0.596028	-0.155515	0.0893002	0.967434	0.855974	1.09341
HF	EN-RAGE	Inverse variance weighted	3	-0.0173634	0.025884	0.502339	-0.0680961	0.0333693	0.982786	0.934171	1.03393
HF	ESM-1	Inverse variance weighted	2	0.0958712	0.0509761	0.0600117	-0.00404203	0.195784	1.10062	0.995966	1.21626
HF	FABP4	Inverse variance weighted	2	-0.065329	0.0716719	0.362031	-0.205806	0.0751479	0.936759	0.813991	1.07804
HF	FAS	Inverse variance weighted	3	-0.033894	0.0411135	0.409712	-0.114476	0.0466884	0.966674	0.891833	1.0478
HF	FGF-23	Inverse variance weighted	7	-0.0213924	0.0416897	0.607857	-0.103104	0.0603194	0.978835	0.902033	1.06218
HF	FS	Inverse variance weighted	5	0.0831223	0.0443795	0.0610697	-0.00386143	0.170106	1.08667	0.996146	1.18543
HF	Gal-3	Inverse variance weighted	8	0.0234654	0.0473877	0.620474	-0.0694145	0.116345	1.02374	0.93294	1.12338
HF	GAL	Inverse variance weighted	5	0.0409488	0.0291225	0.159697	-0.0161312	0.0980288	1.0418	0.983998	1.10299
HF	GDF-15	Inverse variance weighted	3	0.00954354	0.041376	0.817584	-0.0715534	0.0906405	1.00959	0.930947	1.09488
HF	HB-EGF	Inverse variance weighted	6	0.0468541	0.0442065	0.289194	-0.0397907	0.133499	1.04797	0.960991	1.14282
HF	HGF	Inverse variance weighted	2	0.0530627	0.0507625	0.295878	-0.0464318	0.152557	1.0545	0.95463	1.16481
HF	hK11	Inverse variance weighted	3	-0.0229007	0.0174371	0.18907	-0.0570774	0.0112759	0.977359	0.944521	1.01134
HF	HSP-27	Inverse variance weighted	3	-0.00932777	0.0257913	0.717604	-0.0598788	0.0412233	0.990716	0.941879	1.04208
HF	IL-18	Inverse variance weighted	8	-0.0103523	0.0222952	0.642412	-0.0540508	0.0333462	0.989701	0.947384	1.03391
HF	IL-1ra	Inverse variance weighted	4	-0.0116211	0.0257466	0.651726	-0.0620844	0.0388422	0.988446	0.939804	1.03961
HF	IL-27	Inverse variance weighted	13	0.0248098	0.0295485	0.401115	-0.0331052	0.0827249	1.02512	0.967437	1.08624
HF	IL-6	Inverse variance weighted	2	-0.0526817	0.0422984	0.212957	-0.135587	0.0302232	0.948682	0.873204	1.03068
HF	IL-6RA	Inverse variance weighted	7	-0.0420119	0.0182401	0.0212632	-0.0777625	-0.0062614	0.958858	0.925184	0.993758
HF	IL-8	Inverse variance weighted	2	-0.136185	0.0888513	0.125343	-0.310333	0.0379638	0.872681	0.733202	1.03869
HF	IL16	Inverse variance weighted	6	-0.00555991	0.0153123	0.71653	-0.0355721	0.0244523	0.994456	0.965053	1.02475
HF	ITGB1BP2	Wald ratio	1	0.0735099	0.0569536	0.196809	-0.0381192	0.185139	1.07628	0.962598	1.20339
HF	KIM-1	Inverse variance weighted	10	0.0351166	0.0256905	0.171654	-0.0152368	0.08547	1.03574	0.984879	1.08923
HF	KLK6	Inverse variance weighted	2	-0.0491991	0.0484505	0.309892	-0.144162	0.045764	0.951992	0.865747	1.04683
HF	LEP	Inverse variance weighted	2	0.304113	0.312884	0.331067	-0.30914	0.917366	1.35542	0.734078	2.50269
HF	LOX-1	Inverse variance weighted	7	-0.0721216	0.0365732	0.0486118	-0.143805	-0.000438167	0.930418	0.866057	0.999562
HF	mAmP	Inverse variance weighted	4	0.0729202	0.0383194	0.0570463	-0.00218589	0.148026	1.07564	0.997816	1.15954
HF	MB	Inverse variance weighted	2	-0.148353	0.507497	0.77004	-1.14305	0.846342	0.862127	0.318846	2.3311
HF	MCP-1	Inverse variance weighted	6	-0.013841	0.0366779	0.705902	-0.0857298	0.0580478	0.986254	0.917842	1.05977
HF	MMP-1	Inverse variance weighted	8	-0.0189481	0.0308548	0.539147	-0.0794236	0.0415274	0.98123	0.923649	1.0424
HF	MMP-10	Inverse variance weighted	6	-0.0264018	0.0198023	0.182443	-0.0652143	0.0124107	0.973944	0.936867	1.01249
HF	MMP-12	Inverse variance weighted	7	-0.0193445	0.0166841	0.246271	-0.0520454	0.0133564	0.980841	0.949286	1.01345
HF	MMP-3	Inverse variance weighted	7	0.00746644	0.0300082	0.803505	-0.0513497	0.0662826	1.00749	0.949946	1.06853
HF	MMP-7	Inverse variance weighted	4	0.00869477	0.0254875	0.733	-0.0412608	0.0586504	1.00873	0.959579	1.0604
HF	MPO	Inverse variance weighted	10	0.0713752	0.0375017	0.0570074	-0.00212807	0.144878	1.07398	0.997874	1.1559
HF	NT-proBNP	Wald ratio	1	-0.0070688	0.0377003	0.851269	-0.0809614	0.0668238	0.992956	0.922229	1.06911
HF	OPG	Inverse variance weighted	7	0.0063652	0.0297827	0.830765	-0.0520089	0.0647393	1.00639	0.94932	1.06688
HF	PAPPA	Inverse variance weighted	9	0.0136254	0.0496234	0.783643	-0.0836366	0.110887	1.01372	0.919765	1.11727
HF	PAR-1	Inverse variance weighted	3	0.0569714	0.0432273	0.187521	-0.0277541	0.141697	1.05863	0.972627	1.15223
HF	PDGF_subunit B	Inverse variance weighted	7	-0.00036727	0.0422543	0.993065	-0.0831857	0.0824511	0.999633	0.92018	1.08595
HF	PECAM-1	Inverse variance weighted	2	0.0418038	0.0723079	0.563172	-0.0999197	0.183527	1.04269	0.90491	1.20145
HF	PlGF	Inverse variance weighted	2	-0.0194194	0.0573885	0.735074	-0.131901	0.0930622	0.980768	0.876428	1.09753
HF	PSGL-1	Inverse variance weighted	5	0.0238419	0.0255136	0.350058	-0.0261648	0.0738486	1.02413	0.974174	1.07664
HF	PTX3	Inverse variance weighted	4	-0.007599	0.0393286	0.846788	-0.084683	0.069485	0.99243	0.918803	1.07196
HF	RAGE	Inverse variance weighted	9	-0.0439031	0.0328068	0.180821	-0.108205	0.0203983	0.957047	0.897444	1.02061
HF	REN	Inverse variance weighted	4	-0.00159692	0.094469	0.986513	-0.186756	0.183562	0.998404	0.829646	1.20149
HF	RETN	Inverse variance weighted	12	-0.0161415	0.0385853	0.675703	-0.0917687	0.0594856	0.983988	0.912316	1.06129
HF	SCF	Inverse variance weighted	13	-0.0360572	0.0586359	0.538598	-0.150984	0.0788691	0.964585	0.859862	1.08206
HF	SELE	Inverse variance weighted	11	-0.0297842	0.0569419	0.600931	-0.14139	0.081822	0.970655	0.86815	1.08526
HF	SIRT2	Wald ratio	1	-0.0433673	0.085034	0.610051	-0.210034	0.123299	0.95756	0.810557	1.13122
HF	SPON1	Inverse variance weighted	2	-0.0468302	0.0797235	0.556929	-0.203088	0.109428	0.954249	0.816206	1.11564
HF	ST2	Inverse variance weighted	8	0.00230231	0.044448	0.95869	-0.0848158	0.0894204	1.0023	0.918681	1.09354
HF	t-PA	Inverse variance weighted	2	-0.0400576	0.0873924	0.64669	-0.211347	0.131232	0.960734	0.809493	1.14023
HF	TF	Inverse variance weighted	7	-0.105128	0.0338443	0.00189494	-0.171463	-0.0387931	0.900209	0.842432	0.96195
HF	TIE2	Inverse variance weighted	8	-0.00938053	0.0188523	0.618779	-0.0463309	0.0275699	0.990663	0.954726	1.02795
HF	TM	Inverse variance weighted	5	-0.0314324	0.0263108	0.23222	-0.0830016	0.0201367	0.969056	0.92035	1.02034
HF	TNF-R1	Inverse variance weighted	3	0.0623057	0.0681623	0.360676	-0.0712925	0.195904	1.06429	0.931189	1.21641
HF	TNF-R2	Inverse variance weighted	6	0.088593	0.0954229	0.353187	-0.098436	0.275622	1.09264	0.906254	1.31735
HF	TNFSF14	Inverse variance weighted	2	0.00662293	0.0261188	0.799828	-0.0445699	0.0578158	1.00664	0.956409	1.05952
HF	TRAIL-R2	Inverse variance weighted	4	0.0129886	0.0440266	0.767982	-0.0733036	0.0992808	1.01307	0.929319	1.10438
HF	TRAIL	Inverse variance weighted	8	0.00325334	0.0265337	0.902414	-0.0487527	0.0552593	1.00326	0.952417	1.05681
HF	TRANCE	Inverse variance weighted	7	-0.036093	0.0236637	0.127196	-0.0824738	0.0102877	0.964551	0.920836	1.01034
HF	U-PAR	Inverse variance weighted	7	0.0433107	0.0357114	0.225208	-0.0266837	0.113305	1.04426	0.973669	1.11997
HF	VEGF-A	Inverse variance weighted	6	0.0211836	0.017702	0.231431	-0.0135123	0.0558795	1.02141	0.986579	1.05747
HF	VEGF-D	Inverse variance weighted	4	-0.00731555	0.0481417	0.879219	-0.101673	0.0870422	0.992711	0.903325	1.09094
AS	ADM	Inverse variance weighted	5	-0.0900597	0.047374	0.0572973	-0.182913	0.00279338	0.913877	0.832841	1.0028
AS	AGRP	Inverse variance weighted	4	0.0709229	0.0712709	0.319679	-0.068768	0.210614	1.0735	0.933543	1.23444
AS	CA-125	Inverse variance weighted	5	-0.00240537	0.021033	0.908951	-0.04363	0.0388192	0.997598	0.957308	1.03958
AS	CASP-8	Inverse variance weighted	2	-0.0248135	0.0471881	0.598998	-0.117302	0.0676752	0.975492	0.889316	1.07002
AS	CCL20	Inverse variance weighted	2	0.00842717	0.0931437	0.92791	-0.174135	0.190989	1.00846	0.840184	1.21045
AS	CCL3	Inverse variance weighted	6	0.0133693	0.0825601	0.871358	-0.148449	0.175187	1.01346	0.862044	1.19147
AS	CCL4	Inverse variance weighted	5	-0.0336707	0.0402476	0.402823	-0.112556	0.0452145	0.96689	0.893547	1.04625
AS	CD40-L	Wald ratio	1	0.147906	0.170157	0.384721	-0.185602	0.481414	1.1594	0.830604	1.61836
AS	CD40	Inverse variance weighted	5	-0.080833	0.0299389	0.00693543	-0.139513	-0.0221527	0.922348	0.869781	0.978091
AS	CHI3L1	Inverse variance weighted	8	0.00428753	0.0226323	0.849745	-0.0400717	0.0486468	1.0043	0.960721	1.04985
AS	CSF-1	Wald ratio	1	0.0524515	0.0530217	0.322542	-0.0514709	0.156374	1.05385	0.949831	1.16926
AS	CSTB	Inverse variance weighted	3	0.00269913	0.029768	0.927753	-0.0556462	0.0610444	1.0027	0.945874	1.06295
AS	CTSD	Inverse variance weighted	8	-0.0196489	0.0251675	0.434964	-0.0689773	0.0296794	0.980543	0.933348	1.03012
AS	CTSL1	Inverse variance weighted	11	0.0229272	0.0366499	0.531594	-0.0489065	0.0947609	1.02319	0.95227	1.0994
AS	CX3CL1	Inverse variance weighted	5	0.0321757	0.0463553	0.487613	-0.0586807	0.123032	1.0327	0.943008	1.13092
AS	CXCL1	Inverse variance weighted	3	-0.0284969	0.0329679	0.387376	-0.093114	0.0361201	0.971905	0.91109	1.03678
AS	CXCL16	Inverse variance weighted	13	-0.0844443	0.068296	0.216293	-0.218304	0.049416	0.919023	0.803881	1.05066
AS	CXCL6	Inverse variance weighted	3	-0.00659522	0.0213651	0.757557	-0.0484709	0.0352804	0.993426	0.952685	1.03591
AS	Dkk-1	Inverse variance weighted	9	0.0055307	0.0333966	0.868467	-0.0599267	0.0709881	1.00555	0.941834	1.07357
AS	ECP	Inverse variance weighted	2	0.0132138	0.042989	0.758556	-0.0710446	0.0974723	1.0133	0.93142	1.10238
AS	EGF	Wald ratio	1	-0.0970655	0.069225	0.160863	-0.232746	0.0386155	0.907497	0.792354	1.03937
AS	EN-RAGE	Inverse variance weighted	3	-0.0296994	0.0323469	0.35854	-0.0930993	0.0337006	0.970737	0.911103	1.03427
AS	ESM-1	Inverse variance weighted	2	0.0249703	0.0812018	0.758456	-0.134185	0.184126	1.02528	0.874428	1.20217
AS	FABP4	Inverse variance weighted	2	0.0503648	0.0874743	0.564773	-0.121085	0.221814	1.05165	0.885959	1.24834
AS	FAS	Inverse variance weighted	3	-0.00111021	0.0584711	0.984851	-0.115714	0.113493	0.99889	0.89073	1.12018
AS	FGF-23	Inverse variance weighted	7	-0.0590684	0.0494475	0.232256	-0.155985	0.0378487	0.942642	0.855572	1.03857
AS	FS	Inverse variance weighted	5	0.0307123	0.0665967	0.644678	-0.0998173	0.161242	1.03119	0.905003	1.17497
AS	Gal-3	Inverse variance weighted	8	0.0136239	0.0283357	0.630655	-0.041914	0.0691618	1.01372	0.958952	1.07161
AS	GAL	Inverse variance weighted	5	0.0525725	0.0339899	0.121933	-0.0140477	0.119193	1.05398	0.986051	1.12659
AS	GDF-15	Inverse variance weighted	3	0.0420397	0.0353623	0.234508	-0.0272705	0.11135	1.04294	0.973098	1.11779
AS	HB-EGF	Inverse variance weighted	6	0.0328347	0.0534432	0.538961	-0.0719139	0.137583	1.03338	0.930611	1.1475
AS	HGF	Inverse variance weighted	2	0.150086	0.0602125	0.0126811	0.0320693	0.268102	1.16193	1.03259	1.30748
AS	hK11	Inverse variance weighted	3	0.0172139	0.0237562	0.468693	-0.0293483	0.0637761	1.01736	0.971078	1.06585
AS	HSP-27	Inverse variance weighted	3	-0.00571815	0.0353242	0.871403	-0.0749535	0.0635173	0.994298	0.927787	1.06558
AS	IL-18	Inverse variance weighted	8	-0.00622797	0.0274144	0.820285	-0.0599602	0.0475043	0.993791	0.941802	1.04865
AS	IL-1ra	Inverse variance weighted	4	-0.0401801	0.0310925	0.196261	-0.101121	0.0207612	0.960616	0.903823	1.02098
AS	IL-27	Inverse variance weighted	14	0.018578	0.042499	0.662011	-0.0647201	0.101876	1.01875	0.93733	1.10725
AS	IL-6	Inverse variance weighted	2	-0.0905239	0.0891105	0.309695	-0.26518	0.0841326	0.913453	0.767068	1.08777
AS	IL-6RA	Inverse variance weighted	8	-0.00422659	0.020646	0.837793	-0.0446927	0.0362395	0.995782	0.956291	1.0369
AS	IL-8	Inverse variance weighted	2	-0.119776	0.0933998	0.199703	-0.302839	0.0632879	0.887119	0.738718	1.06533
AS	IL16	Inverse variance weighted	6	-0.00775445	0.0283081	0.784138	-0.0632384	0.0477294	0.992276	0.93872	1.04889
AS	ITGB1BP2	Wald ratio	1	0.0589404	0.0695364	0.39665	-0.077351	0.195232	1.06071	0.925565	1.21559
AS	KIM-1	Inverse variance weighted	10	0.0127986	0.020917	0.540619	-0.0281987	0.0537959	1.01288	0.972195	1.05527
AS	KLK6	Inverse variance weighted	2	0.00535089	0.0924522	0.953846	-0.175855	0.186557	1.00537	0.838739	1.20509
AS	LEP	Inverse variance weighted	2	-0.0554658	0.131546	0.673283	-0.313296	0.202364	0.946044	0.731034	1.22429
AS	LOX-1	Inverse variance weighted	8	-0.100932	0.0432987	0.0197503	-0.185797	-0.0160663	0.903995	0.830442	0.984062
AS	mAmP	Inverse variance weighted	4	-0.0002713	0.0353513	0.993877	-0.0695598	0.0690172	0.999729	0.932804	1.07145
AS	MB	Inverse variance weighted	2	0.00847724	0.116724	0.942103	-0.220302	0.237256	1.00851	0.802277	1.26777
AS	MCP-1	Inverse variance weighted	6	0.0921094	0.0535975	0.0856983	-0.0129417	0.197161	1.09648	0.987142	1.21794
AS	MMP-1	Inverse variance weighted	8	-0.0165315	0.025236	0.512419	-0.065994	0.0329311	0.983604	0.936136	1.03348
AS	MMP-10	Inverse variance weighted	6	-0.0260289	0.0397326	0.512403	-0.103905	0.0518471	0.974307	0.901311	1.05321
AS	MMP-12	Inverse variance weighted	7	-0.0900189	0.0273437	0.000994332	-0.143612	-0.0364252	0.913914	0.866223	0.96423
AS	MMP-3	Inverse variance weighted	7	0.0403141	0.030372	0.184395	-0.019215	0.0998431	1.04114	0.980968	1.105
AS	MMP-7	Inverse variance weighted	4	-0.0207371	0.0351774	0.555525	-0.0896847	0.0482105	0.979476	0.914219	1.04939
AS	MPO	Inverse variance weighted	10	0.0265109	0.0510698	0.603684	-0.073586	0.126608	1.02687	0.929056	1.13497
AS	NT-proBNP	Wald ratio	1	-0.0494816	0.0447691	0.269046	-0.137229	0.0382658	0.951723	0.871771	1.03901
AS	OPG	Inverse variance weighted	7	-0.0269451	0.0346415	0.43667	-0.0948425	0.0409522	0.973415	0.909516	1.0418
AS	PAPPA	Inverse variance weighted	9	0.00048215	0.0636259	0.993954	-0.124225	0.125189	1.00048	0.883181	1.13336
AS	PAR-1	Inverse variance weighted	3	-0.0257388	0.0670765	0.701184	-0.157209	0.105731	0.97459	0.854526	1.11152
AS	PDGF_subunit B	Inverse variance weighted	7	0.015588	0.0626368	0.803467	-0.10718	0.138356	1.01571	0.898364	1.14838
AS	PECAM-1	Inverse variance weighted	2	-0.0730113	0.0650804	0.26192	-0.200569	0.0545462	0.92959	0.818265	1.05606
AS	PlGF	Inverse variance weighted	2	-0.0218999	0.0652304	0.737073	-0.149752	0.105952	0.978338	0.860922	1.11177
AS	PSGL-1	Inverse variance weighted	4	0.0231474	0.0348686	0.50679	-0.0451952	0.0914899	1.02342	0.955811	1.09581
AS	PTX3	Inverse variance weighted	4	-0.00409873	0.0232239	0.859911	-0.0496176	0.0414202	0.99591	0.951593	1.04229
AS	RAGE	Inverse variance weighted	9	0.0026619	0.0558685	0.961999	-0.10684	0.112164	1.00267	0.898669	1.1187
AS	REN	Inverse variance weighted	4	-0.134615	0.114942	0.241534	-0.359901	0.0906705	0.874052	0.697745	1.09491
AS	RETN	Inverse variance weighted	13	-0.0391786	0.040137	0.329004	-0.117847	0.0394898	0.961579	0.888832	1.04028
AS	SCF	Inverse variance weighted	11	-0.0433291	0.0389248	0.265644	-0.119622	0.0329635	0.957596	0.887256	1.03351
AS	SELE	Inverse variance weighted	11	-0.0792609	0.0328096	0.0157014	-0.143568	-0.0149541	0.923799	0.866262	0.985157
AS	SIRT2	Wald ratio	1	-0.131803	0.108844	0.225919	-0.345136	0.0815306	0.876514	0.708124	1.08495
AS	SPON1	Inverse variance weighted	2	0.00232874	0.0401829	0.953786	-0.0764297	0.0810872	1.00233	0.926418	1.08447
AS	ST2	Inverse variance weighted	7	-0.0199589	0.0198288	0.314146	-0.0588233	0.0189055	0.980239	0.942873	1.01909
AS	t-PA	Inverse variance weighted	2	0.089776	0.103514	0.385789	-0.113112	0.292664	1.09393	0.89305	1.33999
AS	TF	Inverse variance weighted	6	-0.0725839	0.0299157	0.0152544	-0.131219	-0.0139492	0.929988	0.877026	0.986148
AS	TIE2	Inverse variance weighted	8	0.0103093	0.018095	0.568861	-0.0251569	0.0457754	1.01036	0.975157	1.04684
AS	TM	Inverse variance weighted	5	0.0741252	0.0265458	0.00523255	0.0220956	0.126155	1.07694	1.02234	1.13446
AS	TNF-R1	Inverse variance weighted	4	0.0484207	0.0730517	0.507441	-0.0947607	0.191602	1.04961	0.909591	1.21119
AS	TNF-R2	Inverse variance weighted	7	0.204536	0.116251	0.0785051	-0.023317	0.432389	1.22696	0.976953	1.54093
AS	TNFSF14	Inverse variance weighted	2	-0.035312	0.0297857	0.235807	-0.093692	0.0230681	0.965304	0.910563	1.02334
AS	TRAIL-R2	Inverse variance weighted	4	-0.00730859	0.0301745	0.808617	-0.0664506	0.0518334	0.992718	0.935709	1.0532
AS	TRAIL	Inverse variance weighted	8	0.0363516	0.0238077	0.126789	-0.0103114	0.0830147	1.03702	0.989742	1.08656
AS	TRANCE	Inverse variance weighted	7	0.0184564	0.0282974	0.514254	-0.0370065	0.0739192	1.01863	0.96367	1.07672
AS	U-PAR	Inverse variance weighted	7	0.0493102	0.056897	0.386129	-0.0622079	0.160828	1.05055	0.939688	1.17448
AS	VEGF-A	Inverse variance weighted	6	0.0368333	0.0204405	0.0715483	-0.00322997	0.0768966	1.03752	0.996775	1.07993
AS	VEGF-D	Inverse variance weighted	4	0.0882221	0.0715785	0.217754	-0.0520718	0.228516	1.09223	0.949261	1.25673
AIS	ADM	Inverse variance weighted	5	-0.155394	0.0525924	0.00312996	-0.258475	-0.0523125	0.856078	0.772229	0.949032
AIS	AGRP	Inverse variance weighted	4	0.0834117	0.0783565	0.287095	-0.070167	0.23699	1.08699	0.932238	1.26743
AIS	CA-125	Inverse variance weighted	5	-0.0107845	0.0227155	0.634957	-0.0553069	0.033738	0.989273	0.946195	1.03431
AIS	CASP-8	Inverse variance weighted	2	-0.0431734	0.0501819	0.389602	-0.14153	0.0551831	0.957745	0.868029	1.05673
AIS	CCL20	Inverse variance weighted	2	-0.0570526	0.0832883	0.493343	-0.220298	0.106193	0.944544	0.80228	1.11204
AIS	CCL3	Inverse variance weighted	6	0.0125508	0.10454	0.904438	-0.192348	0.21745	1.01263	0.825019	1.2429
AIS	CCL4	Inverse variance weighted	5	-0.0375138	0.052685	0.47644	-0.140776	0.0657488	0.963181	0.868684	1.06796
AIS	CD40-L	Wald ratio	1	0.172775	0.181937	0.342295	-0.183822	0.529372	1.1886	0.832084	1.69787
AIS	CD40	Inverse variance weighted	5	-0.0833257	0.0294988	0.00473225	-0.141143	-0.0255081	0.920051	0.868365	0.974814
AIS	CHI3L1	Inverse variance weighted	8	0.00630676	0.0248344	0.799532	-0.0423686	0.0549821	1.00633	0.958516	1.05652
AIS	CSF-1	Wald ratio	1	0.0809578	0.0581528	0.163875	-0.0330217	0.194937	1.08433	0.967518	1.21523
AIS	CSTB	Inverse variance weighted	3	-0.00566298	0.0366407	0.877173	-0.0774788	0.0661528	0.994353	0.925447	1.06839
AIS	CTSD	Inverse variance weighted	8	-0.0195868	0.0271818	0.471164	-0.072863	0.0336894	0.980604	0.929728	1.03426
AIS	CTSL1	Inverse variance weighted	11	0.000295102	0.0403847	0.99417	-0.078859	0.0794492	1.0003	0.92417	1.08269
AIS	CX3CL1	Inverse variance weighted	5	0.0677298	0.0690287	0.326503	-0.0675665	0.203026	1.07008	0.934666	1.2251
AIS	CXCL1	Inverse variance weighted	3	-0.0322304	0.0358531	0.368676	-0.102503	0.0380417	0.968283	0.902576	1.03877
AIS	CXCL16	Inverse variance weighted	13	-0.0688224	0.0810353	0.39572	-0.227652	0.0900068	0.933492	0.796402	1.09418
AIS	CXCL6	Inverse variance weighted	3	-0.00838109	0.0233907	0.720112	-0.0542269	0.0374647	0.991654	0.947217	1.03818
AIS	Dkk-1	Inverse variance weighted	9	0.0110846	0.0362974	0.760075	-0.0600584	0.0822276	1.01115	0.94171	1.0857
AIS	ECP	Inverse variance weighted	2	-0.026084	0.0459701	0.570435	-0.116185	0.0640175	0.974253	0.89031	1.06611
AIS	EGF	Wald ratio	1	-0.109857	0.0782543	0.160365	-0.263236	0.0435214	0.895962	0.768561	1.04448
AIS	EN-RAGE	Inverse variance weighted	3	-0.0463283	0.0350384	0.186097	-0.115004	0.022347	0.954729	0.891363	1.0226
AIS	ESM-1	Inverse variance weighted	2	-0.00884182	0.076828	0.908377	-0.159425	0.141741	0.991197	0.852634	1.15228
AIS	FABP4	Inverse variance weighted	2	0.093816	0.143076	0.512014	-0.186614	0.374246	1.09836	0.829764	1.45389
AIS	FAS	Inverse variance weighted	3	-0.00316512	0.0623489	0.959513	-0.125369	0.119039	0.99684	0.882171	1.12641
AIS	FGF-23	Inverse variance weighted	7	-0.0542704	0.0538624	0.313659	-0.159841	0.0512999	0.947176	0.85228	1.05264
AIS	FS	Inverse variance weighted	5	0.0407773	0.069067	0.554921	-0.0945939	0.176149	1.04162	0.909742	1.19262
AIS	Gal-3	Inverse variance weighted	8	0.0226347	0.029397	0.44132	-0.0349835	0.0802529	1.02289	0.965621	1.08356
AIS	GAL	Inverse variance weighted	5	0.0736929	0.035049	0.0355036	0.00499685	0.142389	1.07648	1.00501	1.15303
AIS	GDF-15	Inverse variance weighted	3	0.0409414	0.0384198	0.286589	-0.0343613	0.116244	1.04179	0.966222	1.12327
AIS	HB-EGF	Inverse variance weighted	6	0.0274594	0.067945	0.686109	-0.105713	0.160632	1.02784	0.899683	1.17425
AIS	HGF	Inverse variance weighted	2	0.143793	0.064946	0.0268257	0.0164992	0.271087	1.15465	1.01664	1.31139
AIS	hK11	Inverse variance weighted	3	0.017229	0.0255059	0.499366	-0.0327627	0.0672206	1.01738	0.967768	1.06953
AIS	HSP-27	Inverse variance weighted	3	-0.0123536	0.0326621	0.705265	-0.0763714	0.0516642	0.987722	0.926472	1.05302
AIS	IL-18	Inverse variance weighted	8	-0.00989294	0.03281	0.763016	-0.0742005	0.0544146	0.990156	0.928485	1.05592
AIS	IL-1ra	Inverse variance weighted	4	-0.0431781	0.0461716	0.349703	-0.133675	0.0473182	0.957741	0.874875	1.04846
AIS	IL-27	Inverse variance weighted	14	0.0212843	0.053034	0.688176	-0.0826624	0.125231	1.02151	0.920662	1.13341
AIS	IL-6	Inverse variance weighted	2	-0.0927158	0.0972355	0.340328	-0.283297	0.0978658	0.911452	0.753296	1.10281
AIS	IL-6RA	Inverse variance weighted	8	-0.0154306	0.0224041	0.490986	-0.0593426	0.0284814	0.984688	0.942384	1.02889
AIS	IL-8	Inverse variance weighted	2	-0.00293743	0.100355	0.976649	-0.199633	0.193758	0.997067	0.819031	1.2138
AIS	IL16	Inverse variance weighted	6	-0.0236834	0.0305769	0.438604	-0.0836142	0.0362473	0.976595	0.919786	1.03691
AIS	ITGB1BP2	Wald ratio	1	0.0649007	0.0754967	0.389982	-0.0830728	0.212874	1.06705	0.920284	1.23723
AIS	KIM-1	Inverse variance weighted	10	0.0263293	0.0227064	0.246229	-0.0181752	0.0708338	1.02668	0.981989	1.0734
AIS	KLK6	Inverse variance weighted	2	0.00918062	0.126929	0.94234	-0.239599	0.25796	1.00922	0.786943	1.29429
AIS	LEP	Inverse variance weighted	2	-0.0515723	0.170851	0.762762	-0.38644	0.283295	0.949735	0.679471	1.3275
AIS	LOX-1	Inverse variance weighted	8	-0.0921109	0.0467102	0.0486137	-0.183663	-0.000558848	0.912004	0.832216	0.999441
AIS	mAmP	Inverse variance weighted	4	-0.00635095	0.0377528	0.866406	-0.0803463	0.0676444	0.993669	0.922797	1.06998
AIS	MB	Inverse variance weighted	2	0.00296948	0.125647	0.981145	-0.243298	0.249237	1.00297	0.784038	1.28305
AIS	MCP-1	Inverse variance weighted	6	0.0534045	0.0721551	0.459218	-0.0880196	0.194829	1.05486	0.915743	1.2151
AIS	MMP-1	Inverse variance weighted	8	-0.0160517	0.0251914	0.524	-0.0654268	0.0333234	0.984076	0.936668	1.03388
AIS	MMP-10	Inverse variance weighted	6	-0.0103271	0.0402325	0.797421	-0.0891828	0.0685286	0.989726	0.914678	1.07093
AIS	MMP-12	Inverse variance weighted	7	-0.10293	0.0330586	0.00184848	-0.167725	-0.0381349	0.90219	0.845587	0.962583
AIS	MMP-3	Inverse variance weighted	7	0.0466031	0.0310401	0.133256	-0.0142355	0.107442	1.04771	0.985865	1.11343
AIS	MMP-7	Inverse variance weighted	4	-0.0269459	0.0486	0.579276	-0.122202	0.0683101	0.973414	0.88497	1.0707
AIS	MPO	Inverse variance weighted	10	0.0422364	0.0540091	0.4342	-0.0636213	0.148094	1.04314	0.93836	1.15962
AIS	NT-proBNP	Wald ratio	1	-0.0438266	0.0485391	0.366572	-0.138963	0.0513101	0.95712	0.87026	1.05265
AIS	OPG	Inverse variance weighted	7	-0.0256887	0.0372389	0.490297	-0.098677	0.0472995	0.974638	0.906035	1.04844
AIS	PAPPA	Inverse variance weighted	9	0.00202312	0.0742731	0.978269	-0.143552	0.147598	1.00203	0.866276	1.15905
AIS	PAR-1	Inverse variance weighted	3	-0.0215297	0.0663846	0.745697	-0.151644	0.108584	0.9787	0.859294	1.1147
AIS	PDGF_subunit B	Inverse variance weighted	7	0.0258574	0.074042	0.72692	-0.119265	0.17098	1.02619	0.887573	1.18647
AIS	PECAM-1	Inverse variance weighted	2	-0.0449433	0.0701986	0.522023	-0.182533	0.0926461	0.956052	0.833157	1.09707
AIS	PlGF	Inverse variance weighted	2	-0.0532546	0.070863	0.452342	-0.192146	0.0856368	0.948139	0.825186	1.08941
AIS	PSGL-1	Inverse variance weighted	4	0.0341168	0.0344354	0.321809	-0.0333765	0.10161	1.03471	0.967174	1.10695
AIS	PTX3	Inverse variance weighted	4	-0.00368609	0.0254183	0.884698	-0.053506	0.0461339	0.996321	0.9479	1.04721
AIS	RAGE	Inverse variance weighted	9	0.00233901	0.0610677	0.969447	-0.117354	0.122032	1.00234	0.889271	1.12979
AIS	REN	Inverse variance weighted	4	-0.161918	0.110125	0.141478	-0.377764	0.0539274	0.850511	0.685393	1.05541
AIS	RETN	Inverse variance weighted	12	-0.0260281	0.0513399	0.612172	-0.126654	0.0745982	0.974308	0.881038	1.07745
AIS	SCF	Inverse variance weighted	11	-0.0351283	0.0386811	0.363799	-0.110943	0.0406867	0.965482	0.894989	1.04153
AIS	SELE	Inverse variance weighted	11	-0.0778098	0.0303381	0.0103249	-0.137273	-0.0183471	0.92514	0.871733	0.98182
AIS	SIRT2	Wald ratio	1	-0.186224	0.118197	0.115132	-0.417891	0.0454422	0.830087	0.658434	1.04649
AIS	SPON1	Inverse variance weighted	2	-0.0161238	0.0431217	0.708469	-0.100642	0.0683948	0.984005	0.904256	1.07079
AIS	ST2	Inverse variance weighted	7	-0.00784481	0.0222772	0.724729	-0.051508	0.0358184	0.992186	0.949796	1.03647
AIS	t-PA	Inverse variance weighted	2	0.0697042	0.1124	0.535165	-0.150601	0.290009	1.07219	0.860191	1.33644
AIS	TF	Inverse variance weighted	6	-0.0948974	0.0351669	0.00696558	-0.163825	-0.0259702	0.909466	0.848891	0.974364
AIS	TIE2	Inverse variance weighted	8	0.0210231	0.0198224	0.288884	-0.0178288	0.0598751	1.02125	0.982329	1.0617
AIS	TM	Inverse variance weighted	5	0.0911441	0.029548	0.00203822	0.0332299	0.149058	1.09543	1.03379	1.16074
AIS	TNF-R1	Inverse variance weighted	4	0.0114668	0.0793422	0.885087	-0.144044	0.166978	1.01153	0.86585	1.18173
AIS	TNF-R2	Inverse variance weighted	7	0.198626	0.151519	0.189892	-0.0983512	0.495604	1.21973	0.906331	1.64149
AIS	TNFSF14	Inverse variance weighted	2	-0.0321623	0.0327175	0.325592	-0.0962887	0.031964	0.968349	0.908202	1.03248
AIS	TRAIL-R2	Inverse variance weighted	4	0.0199505	0.0328327	0.543424	-0.0444015	0.0843026	1.02015	0.95657	1.08796
AIS	TRAIL	Inverse variance weighted	8	0.0443487	0.0252407	0.0789125	-0.00512308	0.0938204	1.04535	0.99489	1.09836
AIS	TRANCE	Inverse variance weighted	7	0.00361028	0.0335903	0.914408	-0.0622267	0.0694473	1.00362	0.93967	1.07192
AIS	U-PAR	Inverse variance weighted	7	0.0316275	0.0845293	0.708286	-0.13405	0.197305	1.03213	0.874546	1.21812
AIS	VEGF-A	Inverse variance weighted	6	0.0361337	0.0221636	0.103034	-0.00730696	0.0795743	1.03679	0.99272	1.08283
AIS	VEGF-D	Inverse variance weighted	4	0.134816	0.0791088	0.0883473	-0.0202375	0.289869	1.14433	0.979966	1.33625
LAS	ADM	Inverse variance weighted	5	-0.0223094	0.126044	0.859511	-0.269356	0.224738	0.977938	0.763871	1.25199
LAS	AGRP	Inverse variance weighted	4	0.0226728	0.224747	0.919644	-0.417831	0.463176	1.02293	0.658474	1.58911
LAS	CA-125	Inverse variance weighted	5	-0.029725	0.0577811	0.606944	-0.142976	0.083526	0.970712	0.866775	1.08711
LAS	CASP-8	Inverse variance weighted	2	-0.164755	0.117416	0.160564	-0.39489	0.0653797	0.848102	0.673754	1.06756
LAS	CCL20	Inverse variance weighted	2	-0.0682931	0.198203	0.730424	-0.456771	0.320185	0.933987	0.633326	1.37738
LAS	CCL3	Inverse variance weighted	6	0.148626	0.153424	0.332682	-0.152085	0.449338	1.16024	0.858915	1.56727
LAS	CCL4	Inverse variance weighted	5	-0.102106	0.0632974	0.106721	-0.226168	0.0219574	0.902934	0.797584	1.0222
LAS	CD40-L	Wald ratio	1	0.35733	0.441099	0.417889	-0.507225	1.22188	1.42951	0.602164	3.39358
LAS	CD40	Inverse variance weighted	5	-0.148698	0.0666181	0.0256088	-0.279269	-0.0181263	0.86183	0.756336	0.982037
LAS	CHI3L1	Inverse variance weighted	8	0.10888	0.0660663	0.099344	-0.0206099	0.23837	1.11503	0.979601	1.26918
LAS	CSF-1	Wald ratio	1	0.0997719	0.140821	0.478634	-0.176237	0.375781	1.10492	0.838419	1.45613
LAS	CSTB	Inverse variance weighted	3	0.00596803	0.0743827	0.936051	-0.139822	0.151758	1.00599	0.869513	1.16388
LAS	CTSD	Inverse variance weighted	8	0.0653877	0.0854825	0.444316	-0.102158	0.232933	1.06757	0.902887	1.2623
LAS	CTSL1	Inverse variance weighted	11	-0.0669545	0.080771	0.407137	-0.225266	0.0913566	0.935238	0.798304	1.09566
LAS	CX3CL1	Inverse variance weighted	5	0.107127	0.129446	0.407905	-0.146586	0.360841	1.11308	0.863651	1.43454
LAS	CXCL1	Inverse variance weighted	3	0.0454569	0.0894049	0.611146	-0.129777	0.22069	1.04651	0.878292	1.24694
LAS	CXCL16	Inverse variance weighted	13	-0.0524166	0.133397	0.694365	-0.313874	0.209041	0.948933	0.730611	1.23249
LAS	CXCL6	Inverse variance weighted	3	-0.0151428	0.0583426	0.795212	-0.129494	0.0992087	0.984971	0.87854	1.1043
LAS	Dkk-1	Inverse variance weighted	9	-0.00266339	0.0938141	0.977351	-0.186539	0.181212	0.99734	0.829826	1.19867
LAS	ECP	Inverse variance weighted	2	0.111623	0.120974	0.356165	-0.125487	0.348733	1.11809	0.882067	1.41727
LAS	EGF	Wald ratio	1	-0.580135	0.196388	0.00313661	-0.965056	-0.195214	0.559823	0.380962	0.822658
LAS	EN-RAGE	Inverse variance weighted	3	-0.152454	0.122436	0.213069	-0.392428	0.087521	0.858599	0.675415	1.09147
LAS	ESM-1	Inverse variance weighted	2	0.0388873	0.258097	0.880236	-0.466983	0.544757	1.03965	0.626891	1.72419
LAS	FABP4	Inverse variance weighted	2	0.33371	0.332769	0.315944	-0.318517	0.985936	1.39614	0.727227	2.68032
LAS	FAS	Inverse variance weighted	3	-0.0434951	0.121671	0.720731	-0.281969	0.194979	0.957437	0.754297	1.21529
LAS	FGF-23	Inverse variance weighted	7	0.0447669	0.135594	0.741284	-0.220997	0.310531	1.04578	0.801719	1.36415
LAS	FS	Inverse variance weighted	5	0.249829	0.116646	0.0322115	0.0212034	0.478455	1.28381	1.02143	1.61358
LAS	Gal-3	Inverse variance weighted	8	0.0069108	0.0699623	0.921314	-0.130215	0.144037	1.00693	0.877906	1.15493
LAS	GAL	Inverse variance weighted	5	0.0824359	0.0869866	0.34329	-0.0880579	0.25293	1.08593	0.915708	1.28779
LAS	GDF-15	Inverse variance weighted	3	0.0150292	0.0957356	0.875255	-0.172612	0.202671	1.01514	0.841464	1.22467
LAS	HB-EGF	Inverse variance weighted	6	0.115409	0.12111	0.340626	-0.121966	0.352785	1.12233	0.885178	1.42303
LAS	HGF	Inverse variance weighted	2	0.113733	0.257776	0.659061	-0.391507	0.618973	1.12045	0.676037	1.85702
LAS	hK11	Inverse variance weighted	3	-0.037908	0.0624322	0.543727	-0.160275	0.0844592	0.962802	0.851909	1.08813
LAS	HSP-27	Inverse variance weighted	3	0.0173026	0.0801191	0.829018	-0.139731	0.174336	1.01745	0.869592	1.19046
LAS	IL-18	Inverse variance weighted	8	-0.155471	0.0752822	0.0389061	-0.303024	-0.0079181	0.856012	0.738581	0.992113
LAS	IL-1ra	Inverse variance weighted	4	-0.107805	0.0843282	0.201109	-0.273088	0.0574782	0.897803	0.761026	1.05916
LAS	IL-27	Inverse variance weighted	14	0.0526259	0.0775777	0.497541	-0.0994263	0.204678	1.05404	0.905357	1.22713
LAS	IL-6	Inverse variance weighted	2	-0.0681853	0.139924	0.626044	-0.342436	0.206065	0.934087	0.710039	1.22883
LAS	IL-6RA	Inverse variance weighted	8	-0.0703074	0.067727	0.299223	-0.203052	0.0624375	0.932107	0.816236	1.06443
LAS	IL-8	Inverse variance weighted	2	0.18037	0.24813	0.467275	-0.305964	0.666705	1.19766	0.736413	1.94781
LAS	IL16	Inverse variance weighted	6	-0.0037145	0.0669204	0.955735	-0.134878	0.127449	0.996292	0.873822	1.13593
LAS	ITGB1BP2	Wald ratio	1	0.156954	0.191391	0.412177	-0.218172	0.532079	1.16994	0.803987	1.70247
LAS	KIM-1	Inverse variance weighted	10	-0.0569235	0.0626692	0.36371	-0.179755	0.065908	0.944666	0.835475	1.06813
LAS	KLK6	Inverse variance weighted	2	0.162081	0.140738	0.249465	-0.113766	0.437927	1.17596	0.892467	1.54949
LAS	LEP	Inverse variance weighted	2	0.483845	0.2532	0.0560144	-0.0124262	0.980117	1.6223	0.987651	2.66477
LAS	LOX-1	Inverse variance weighted	8	-0.085438	0.117324	0.466475	-0.315392	0.144516	0.91811	0.729503	1.15548
LAS	mAmP	Inverse variance weighted	4	-0.212239	0.154715	0.170125	-0.51548	0.0910028	0.808772	0.597214	1.09527
LAS	MB	Inverse variance weighted	2	-0.196601	0.295985	0.506545	-0.776732	0.38353	0.821518	0.459907	1.46746
LAS	MCP-1	Inverse variance weighted	6	0.33172	0.118498	0.00512037	0.0994629	0.563976	1.39336	1.10458	1.75765
LAS	MMP-1	Inverse variance weighted	8	-0.0604288	0.0576019	0.294143	-0.173329	0.052471	0.941361	0.840861	1.05387
LAS	MMP-10	Inverse variance weighted	6	-0.0707775	0.0848656	0.404283	-0.237114	0.095559	0.931669	0.788901	1.10027
LAS	MMP-12	Inverse variance weighted	7	-0.246172	0.0679509	0.000291445	-0.379355	-0.112988	0.781788	0.684302	0.893161
LAS	MMP-3	Inverse variance weighted	7	0.237477	0.10284	0.0209336	0.0359099	0.439045	1.26805	1.03656	1.55122
LAS	MMP-7	Inverse variance weighted	4	-0.122272	0.0967149	0.206138	-0.311833	0.0672889	0.884907	0.732103	1.0696
LAS	MPO	Inverse variance weighted	10	0.0146961	0.10961	0.893342	-0.20014	0.229532	1.0148	0.818616	1.25801
LAS	NT-proBNP	Wald ratio	1	-0.314326	0.119698	0.00863988	-0.548935	-0.0797172	0.730281	0.577565	0.923377
LAS	OPG	Inverse variance weighted	7	-0.056736	0.0918911	0.536953	-0.236843	0.123371	0.944843	0.789116	1.1313
LAS	PAPPA	Inverse variance weighted	9	0.0818289	0.105263	0.436936	-0.124486	0.288144	1.08527	0.882951	1.33395
LAS	PAR-1	Inverse variance weighted	3	-0.140624	0.139719	0.314185	-0.414473	0.133225	0.868816	0.660689	1.14251
LAS	PDGF_subunit B	Inverse variance weighted	7	0.217713	0.114359	0.0569414	-0.0064315	0.441858	1.24323	0.993589	1.55559
LAS	PECAM-1	Inverse variance weighted	2	-0.133568	0.166217	0.421641	-0.459354	0.192217	0.874968	0.631692	1.21193
LAS	PlGF	Inverse variance weighted	2	-0.310132	0.221967	0.162352	-0.745187	0.124922	0.73335	0.474646	1.13306
LAS	PSGL-1	Inverse variance weighted	4	0.0247468	0.0745597	0.73996	-0.12139	0.170884	1.02506	0.885688	1.18635
LAS	PTX3	Inverse variance weighted	4	-0.0204705	0.0633155	0.746461	-0.144569	0.103628	0.979738	0.865395	1.10919
LAS	RAGE	Inverse variance weighted	9	-0.146257	0.119902	0.222538	-0.381265	0.0887507	0.863936	0.682997	1.09281
LAS	REN	Inverse variance weighted	4	-0.175166	0.172893	0.31099	-0.514037	0.163704	0.839318	0.598076	1.17787
LAS	RETN	Inverse variance weighted	12	0.0311697	0.119912	0.794911	-0.203857	0.266196	1.03166	0.815579	1.30499
LAS	SCF	Inverse variance weighted	11	-0.074141	0.10754	0.490555	-0.28492	0.136638	0.928541	0.752075	1.14641
LAS	SELE	Inverse variance weighted	11	-0.0943601	0.114188	0.4086	-0.318168	0.129448	0.909955	0.72748	1.1382
LAS	SIRT2	Wald ratio	1	-0.611395	0.307823	0.0470125	-1.21473	-0.00806122	0.542594	0.296791	0.991971
LAS	SPON1	Inverse variance weighted	2	0.173696	0.0975491	0.0749778	-0.0175003	0.364892	1.18969	0.982652	1.44036
LAS	ST2	Inverse variance weighted	7	-0.0430058	0.0554045	0.437622	-0.151599	0.065587	0.957906	0.859333	1.06779
LAS	t-PA	Inverse variance weighted	2	-0.0040792	0.282216	0.988468	-0.557223	0.549065	0.995929	0.572797	1.73163
LAS	TF	Inverse variance weighted	6	-0.117613	0.0805593	0.144302	-0.275509	0.0402831	0.88904	0.759185	1.04111
LAS	TIE2	Inverse variance weighted	8	0.0490365	0.0588393	0.40462	-0.0662884	0.164361	1.05026	0.935861	1.17864
LAS	TM	Inverse variance weighted	5	0.0337336	0.0733921	0.645779	-0.110115	0.177582	1.03431	0.895731	1.19433
LAS	TNF-R1	Inverse variance weighted	4	0.0371844	0.264908	0.88837	-0.482035	0.556403	1.03788	0.617526	1.74439
LAS	TNF-R2	Inverse variance weighted	7	0.221203	0.263198	0.400659	-0.294664	0.737071	1.24758	0.744782	2.08981
LAS	TNFSF14	Inverse variance weighted	2	-0.135738	0.082795	0.10112	-0.298016	0.0265402	0.873071	0.742289	1.0269
LAS	TRAIL-R2	Inverse variance weighted	4	0.0246714	0.0820237	0.76358	-0.136095	0.185438	1.02498	0.87276	1.20375
LAS	TRAIL	Inverse variance weighted	8	0.0488219	0.0645545	0.449476	-0.0777049	0.175349	1.05003	0.925237	1.19166
LAS	TRANCE	Inverse variance weighted	7	-0.015931	0.0781999	0.838571	-0.169203	0.137341	0.984195	0.844338	1.14722
LAS	U-PAR	Inverse variance weighted	7	-0.0792039	0.116476	0.496503	-0.307497	0.149089	0.923852	0.735285	1.16078
LAS	VEGF-A	Inverse variance weighted	6	0.0291817	0.0565265	0.605681	-0.0816102	0.139974	1.02961	0.921631	1.15024
LAS	VEGF-D	Inverse variance weighted	4	-0.0650096	0.119744	0.587194	-0.299707	0.169688	0.937058	0.741035	1.18493
SVS	ADM	Inverse variance weighted	5	-0.0707276	0.11712	0.545918	-0.300284	0.158829	0.931716	0.740608	1.17214
SVS	AGRP	Inverse variance weighted	4	0.397924	0.184702	0.0312077	0.0359086	0.759939	1.48873	1.03656	2.13815
SVS	CA-125	Inverse variance weighted	5	0.0817605	0.0513055	0.111026	-0.0187983	0.182319	1.0852	0.981377	1.2
SVS	CASP-8	Inverse variance weighted	2	0.0092483	0.0921641	0.92007	-0.171393	0.18989	1.00929	0.84249	1.20912
SVS	CCL20	Inverse variance weighted	2	-0.240663	0.202209	0.23398	-0.636994	0.155667	0.786106	0.52888	1.16844
SVS	CCL3	Inverse variance weighted	6	0.0695957	0.126539	0.582324	-0.178421	0.317612	1.07207	0.83659	1.37384
SVS	CCL4	Inverse variance weighted	5	-0.0537502	0.0744672	0.47042	-0.199706	0.0922055	0.947669	0.818972	1.09659
SVS	CD40-L	Wald ratio	1	-0.215969	0.407068	0.595733	-1.01382	0.581885	0.805761	0.36283	1.78941
SVS	CD40	Inverse variance weighted	5	-0.0880957	0.07012	0.208987	-0.225531	0.0493396	0.915673	0.798092	1.05058
SVS	CHI3L1	Inverse variance weighted	8	0.0415188	0.0573243	0.468894	-0.0708369	0.153875	1.04239	0.931614	1.16634
SVS	CSF-1	Wald ratio	1	0.13569	0.133979	0.311172	-0.12691	0.39829	1.14533	0.880813	1.48928
SVS	CSTB	Inverse variance weighted	3	-0.075383	0.0626271	0.228714	-0.198132	0.0473662	0.927388	0.820261	1.04851
SVS	CTSD	Inverse variance weighted	8	-0.000813542	0.0634951	0.989777	-0.125264	0.123637	0.999187	0.882264	1.1316
SVS	CTSL1	Inverse variance weighted	11	-0.0124135	0.0744876	0.867644	-0.158409	0.133582	0.987663	0.8535	1.14292
SVS	CX3CL1	Inverse variance weighted	5	0.0777418	0.0977884	0.426614	-0.113924	0.269407	1.08084	0.892326	1.30919
SVS	CXCL1	Inverse variance weighted	3	-0.0761478	0.200192	0.703668	-0.468524	0.316229	0.926679	0.625925	1.37194
SVS	CXCL16	Inverse variance weighted	13	-0.0191676	0.127536	0.880534	-0.269137	0.230802	0.981015	0.764038	1.25961
SVS	CXCL6	Inverse variance weighted	3	0.0994238	0.0538702	0.0649478	-0.00616183	0.205009	1.10453	0.993857	1.22754
SVS	Dkk-1	Inverse variance weighted	9	-0.0385521	0.128705	0.764528	-0.290813	0.213709	0.962182	0.747655	1.23826
SVS	ECP	Inverse variance weighted	2	0.0353186	0.106713	0.740668	-0.173838	0.244475	1.03595	0.840433	1.27695
SVS	EGF	Wald ratio	1	-0.320542	0.182092	0.0783518	-0.677442	0.0363582	0.725756	0.507915	1.03703
SVS	EN-RAGE	Inverse variance weighted	3	-0.00554645	0.0810519	0.945443	-0.164408	0.153315	0.994469	0.848396	1.16569
SVS	ESM-1	Inverse variance weighted	2	-0.00904616	0.198939	0.963731	-0.398966	0.380874	0.990995	0.671013	1.46356
SVS	FABP4	Inverse variance weighted	2	0.00256148	0.38738	0.994724	-0.756703	0.761826	1.00256	0.469211	2.14218
SVS	FAS	Inverse variance weighted	3	0.0910741	0.132373	0.491446	-0.168377	0.350525	1.09535	0.845035	1.41981
SVS	FGF-23	Inverse variance weighted	7	-0.0591394	0.124596	0.635038	-0.303348	0.185069	0.942575	0.738342	1.2033
SVS	FS	Inverse variance weighted	5	0.0338567	0.132412	0.798188	-0.22567	0.293384	1.03444	0.797981	1.34096
SVS	Gal-3	Inverse variance weighted	8	-0.0561736	0.084245	0.504908	-0.221294	0.108947	0.945375	0.801481	1.1151
SVS	GAL	Inverse variance weighted	5	0.00380564	0.12404	0.975524	-0.239313	0.246924	1.00381	0.787169	1.28008
SVS	GDF-15	Inverse variance weighted	3	-0.0504237	0.0885577	0.569093	-0.223997	0.123149	0.950826	0.799318	1.13105
SVS	HB-EGF	Inverse variance weighted	6	-0.251617	0.122742	0.0403669	-0.492191	-0.0110436	0.777542	0.611286	0.989017
SVS	HGF	Inverse variance weighted	2	0.126852	0.149401	0.39584	-0.165973	0.419678	1.13525	0.847069	1.52147
SVS	hK11	Inverse variance weighted	3	0.0688939	0.0839734	0.411974	-0.095694	0.233482	1.07132	0.908742	1.26299
SVS	HSP-27	Inverse variance weighted	3	-0.0615764	0.0750326	0.411839	-0.20864	0.0854876	0.940281	0.811687	1.08925
SVS	IL-18	Inverse variance weighted	8	0.0463455	0.105642	0.660876	-0.160713	0.253404	1.04744	0.851537	1.2884
SVS	IL-1ra	Inverse variance weighted	4	0.0737172	0.110265	0.503785	-0.142402	0.289836	1.0765	0.867273	1.33621
SVS	IL-27	Inverse variance weighted	14	0.0325039	0.0715828	0.649776	-0.107798	0.172806	1.03304	0.897808	1.18864
SVS	IL-6	Inverse variance weighted	2	-0.237458	0.125107	0.0576916	-0.482669	0.00775244	0.78863	0.617134	1.00778
SVS	IL-6RA	Inverse variance weighted	8	-0.0361799	0.0531237	0.49584	-0.140302	0.0679425	0.964467	0.869095	1.0703
SVS	IL-8	Inverse variance weighted	2	0.266062	0.229466	0.24626	-0.183692	0.715815	1.30482	0.832192	2.04585
SVS	IL16	Inverse variance weighted	6	0.0473952	0.0456119	0.298759	-0.0420041	0.136795	1.04854	0.958866	1.14659
SVS	ITGB1BP2	Wald ratio	1	0.0211921	0.17351	0.90279	-0.318887	0.361272	1.02142	0.726957	1.43515
SVS	KIM-1	Inverse variance weighted	10	-0.00719075	0.0607424	0.905766	-0.126246	0.111864	0.992835	0.881398	1.11836
SVS	KLK6	Inverse variance weighted	2	-0.134473	0.132652	0.310716	-0.394471	0.125526	0.874177	0.674036	1.13374
SVS	LEP	Inverse variance weighted	2	0.0711637	0.23992	0.766761	-0.399079	0.541407	1.07376	0.670937	1.71842
SVS	LOX-1	Inverse variance weighted	8	0.0320579	0.123733	0.795567	-0.210459	0.274575	1.03258	0.810212	1.31597
SVS	mAmP	Inverse variance weighted	4	0.0104829	0.0865727	0.903621	-0.159199	0.180165	1.01054	0.852826	1.19742
SVS	MB	Inverse variance weighted	2	-0.239558	0.299133	0.423225	-0.825859	0.346744	0.786976	0.437859	1.41445
SVS	MCP-1	Inverse variance weighted	6	0.1771	0.113245	0.117849	-0.0448605	0.399061	1.19375	0.956131	1.49042
SVS	MMP-1	Inverse variance weighted	8	-0.0287521	0.0590276	0.626191	-0.144446	0.086942	0.971657	0.865502	1.09083
SVS	MMP-10	Inverse variance weighted	6	-0.00785542	0.0589855	0.894055	-0.123467	0.107756	0.992175	0.883851	1.11378
SVS	MMP-12	Inverse variance weighted	7	-0.0375014	0.0654234	0.566502	-0.165731	0.0907285	0.963193	0.847274	1.09497
SVS	MMP-3	Inverse variance weighted	7	-0.0179872	0.0630226	0.775331	-0.141511	0.105537	0.982174	0.868045	1.11131
SVS	MMP-7	Inverse variance weighted	4	-0.0938354	0.0789694	0.234734	-0.248615	0.0609445	0.910433	0.77988	1.06284
SVS	MPO	Inverse variance weighted	10	-0.0873503	0.110225	0.428083	-0.30339	0.12869	0.916356	0.738311	1.13734
SVS	NT-proBNP	Wald ratio	1	-0.191329	0.111216	0.0853708	-0.409312	0.0266541	0.825861	0.664107	1.02701
SVS	OPG	Inverse variance weighted	7	-0.0104678	0.108821	0.923368	-0.223756	0.202821	0.989587	0.79951	1.22485
SVS	PAPPA	Inverse variance weighted	9	0.0447968	0.0985329	0.64937	-0.148328	0.237921	1.04582	0.862149	1.26861
SVS	PAR-1	Inverse variance weighted	3	-0.269562	0.268306	0.315052	-0.795442	0.256319	0.763714	0.451382	1.29217
SVS	PDGF_subunit B	Inverse variance weighted	7	-0.188234	0.155385	0.22574	-0.492788	0.11632	0.828421	0.610921	1.12336
SVS	PECAM-1	Inverse variance weighted	2	-0.138577	0.164332	0.399073	-0.460667	0.183513	0.870596	0.630863	1.20143
SVS	PlGF	Inverse variance weighted	2	-0.144398	0.162144	0.373167	-0.4622	0.173404	0.865543	0.629896	1.18935
SVS	PSGL-1	Inverse variance weighted	4	0.0210092	0.100047	0.833673	-0.175083	0.217102	1.02123	0.839387	1.24247
SVS	PTX3	Inverse variance weighted	4	-0.0402624	0.0606487	0.506778	-0.159134	0.0786091	0.960537	0.852882	1.08178
SVS	RAGE	Inverse variance weighted	9	0.171161	0.113957	0.133101	-0.052194	0.394516	1.18668	0.949145	1.48367
SVS	REN	Inverse variance weighted	4	-0.59288	0.373668	0.112592	-1.32527	0.13951	0.552733	0.265731	1.14971
SVS	RETN	Inverse variance weighted	12	0.0861721	0.117558	0.463547	-0.144241	0.316585	1.08999	0.865679	1.37243
SVS	SCF	Inverse variance weighted	11	-0.101056	0.0976912	0.300929	-0.292531	0.0904187	0.903882	0.746372	1.09463
SVS	SELE	Inverse variance weighted	11	-0.124737	0.068594	0.0689914	-0.259181	0.0097077	0.882729	0.771684	1.00975
SVS	SIRT2	Wald ratio	1	-0.0127551	0.271259	0.962496	-0.544422	0.518912	0.987326	0.580177	1.6802
SVS	SPON1	Inverse variance weighted	2	0.0445349	0.153242	0.771343	-0.255819	0.344889	1.04554	0.774282	1.41183
SVS	ST2	Inverse variance weighted	7	-0.0040836	0.050013	0.934924	-0.102109	0.0939419	0.995925	0.902931	1.0985
SVS	t-PA	Inverse variance weighted	2	-0.118838	0.312311	0.703566	-0.730967	0.493291	0.887952	0.481443	1.6377
SVS	TF	Inverse variance weighted	6	-0.224364	0.0752726	0.00287601	-0.371899	-0.0768299	0.799024	0.689424	0.926047
SVS	TIE2	Inverse variance weighted	8	0.0868664	0.0496671	0.0802955	-0.010481	0.184214	1.09075	0.989574	1.20227
SVS	TM	Inverse variance weighted	5	0.112267	0.0831204	0.176806	-0.0506489	0.275183	1.11881	0.950612	1.31677
SVS	TNF-R1	Inverse variance weighted	4	-0.267206	0.181865	0.141764	-0.623661	0.0892492	0.765516	0.535979	1.09335
SVS	TNF-R2	Inverse variance weighted	7	0.0019313	0.232394	0.993369	-0.453562	0.457424	1.00193	0.635361	1.58
SVS	TNFSF14	Inverse variance weighted	2	-0.118473	0.0741622	0.110156	-0.263831	0.0268845	0.888275	0.768103	1.02725
SVS	TRAIL-R2	Inverse variance weighted	4	-0.121184	0.0772153	0.116549	-0.272526	0.0301584	0.885871	0.761454	1.03062
SVS	TRAIL	Inverse variance weighted	8	0.143058	0.0590745	0.0154501	0.0272719	0.258844	1.1538	1.02765	1.29543
SVS	TRANCE	Inverse variance weighted	7	-0.0395182	0.0719964	0.58308	-0.180631	0.101595	0.961253	0.834743	1.10693
SVS	U-PAR	Inverse variance weighted	7	-0.0349029	0.102266	0.732881	-0.235344	0.165538	0.965699	0.790299	1.18003
SVS	VEGF-A	Inverse variance weighted	6	-0.0578252	0.0760608	0.447105	-0.206904	0.0912539	0.943815	0.813097	1.09555
SVS	VEGF-D	Inverse variance weighted	4	0.205786	0.144892	0.15553	-0.078203	0.489774	1.22849	0.924777	1.63195
CES	ADM	Inverse variance weighted	5	-0.263214	0.164353	0.109262	-0.585347	0.0589176	0.768577	0.556913	1.06069
CES	AGRP	Inverse variance weighted	4	-0.120288	0.159307	0.450206	-0.43253	0.191954	0.886665	0.648865	1.21161
CES	CA-125	Inverse variance weighted	5	-0.0105673	0.0704428	0.880755	-0.148635	0.127501	0.989488	0.861884	1.13599
CES	CASP-8	Inverse variance weighted	2	-0.0311088	0.0784935	0.691867	-0.184956	0.122738	0.96937	0.831141	1.13059
CES	CCL20	Inverse variance weighted	2	-0.0260231	0.154655	0.866375	-0.329148	0.277102	0.974313	0.719537	1.3193
CES	CCL3	Inverse variance weighted	6	0.0683432	0.0784264	0.383519	-0.0853726	0.222059	1.07073	0.91817	1.24864
CES	CCL4	Inverse variance weighted	5	-0.100624	0.0733981	0.170396	-0.244484	0.0432364	0.904273	0.783108	1.04418
CES	CD40-L	Wald ratio	1	-0.323298	0.332461	0.330831	-0.974921	0.328325	0.723758	0.377222	1.38864
CES	CD40	Inverse variance weighted	5	-0.0204552	0.059242	0.729882	-0.136569	0.0956591	0.979753	0.872346	1.10038
CES	CHI3L1	Inverse variance weighted	8	-0.0541781	0.0483912	0.26289	-0.149025	0.0406686	0.947263	0.861548	1.04151
CES	CSF-1	Wald ratio	1	0.151083	0.109464	0.167523	-0.0634664	0.365633	1.16309	0.938506	1.44143
CES	CSTB	Inverse variance weighted	3	-0.0146822	0.0517411	0.776592	-0.116095	0.0867303	0.985425	0.890391	1.0906
CES	CTSD	Inverse variance weighted	8	-0.0769655	0.0531052	0.147253	-0.181052	0.0271207	0.925922	0.834392	1.02749
CES	CTSL1	Inverse variance weighted	11	0.0390089	0.0739561	0.597874	-0.105945	0.183963	1.03978	0.899474	1.20197
CES	CX3CL1	Inverse variance weighted	5	0.060599	0.174473	0.728347	-0.281369	0.402567	1.06247	0.75475	1.49566
CES	CXCL1	Inverse variance weighted	3	0.00378481	0.0773408	0.96097	-0.147803	0.155373	1.00379	0.862601	1.16809
CES	CXCL16	Inverse variance weighted	13	-0.0706472	0.0796081	0.374843	-0.226679	0.0853846	0.931791	0.797177	1.08914
CES	CXCL6	Inverse variance weighted	3	-0.0523833	0.0452155	0.24665	-0.141006	0.036239	0.948965	0.868484	1.0369
CES	Dkk-1	Inverse variance weighted	9	0.00418196	0.0825218	0.959583	-0.157561	0.165925	1.00419	0.854225	1.18048
CES	ECP	Inverse variance weighted	2	0.0231757	0.105167	0.825582	-0.182951	0.229302	1.02345	0.832809	1.25772
CES	EGF	Wald ratio	1	0.075997	0.151242	0.615325	-0.220436	0.37243	1.07896	0.802169	1.45126
CES	EN-RAGE	Inverse variance weighted	3	0.065134	0.070804	0.357615	-0.0736419	0.20391	1.0673	0.929004	1.22619
CES	ESM-1	Inverse variance weighted	2	0.0431347	0.146971	0.769146	-0.244928	0.331197	1.04408	0.782761	1.39263
CES	FABP4	Inverse variance weighted	2	-0.00275498	0.339046	0.993517	-0.667285	0.661775	0.997249	0.5131	1.93823
CES	FAS	Inverse variance weighted	3	-0.0161105	0.117455	0.890902	-0.246323	0.214102	0.984019	0.78167	1.23875
CES	FGF-23	Inverse variance weighted	7	0.0232175	0.127657	0.855681	-0.226989	0.273425	1.02349	0.796929	1.31446
CES	FS	Inverse variance weighted	5	-0.0349863	0.0907999	0.700006	-0.212954	0.142981	0.965619	0.808193	1.15371
CES	Gal-3	Inverse variance weighted	8	0.0813373	0.067757	0.229974	-0.0514664	0.214141	1.08474	0.949836	1.2388
CES	GAL	Inverse variance weighted	5	0.00272398	0.0897505	0.975787	-0.173187	0.178635	1.00273	0.84098	1.19558
CES	GDF-15	Inverse variance weighted	3	0.0463618	0.0910528	0.61063	-0.132102	0.224825	1.04745	0.876252	1.2521
CES	HB-EGF	Inverse variance weighted	6	0.189944	0.130985	0.147023	-0.0667852	0.446674	1.20918	0.935396	1.5631
CES	HGF	Inverse variance weighted	2	0.0712712	0.15761	0.651125	-0.237645	0.380187	1.07387	0.788483	1.46256
CES	hK11	Inverse variance weighted	3	-0.0772021	0.0527764	0.143518	-0.180644	0.0262397	0.925703	0.834733	1.02659
CES	HSP-27	Inverse variance weighted	3	0.0626261	0.0630463	0.320546	-0.0609446	0.186197	1.06463	0.940875	1.20466
CES	IL-18	Inverse variance weighted	8	0.0343131	0.0575538	0.551047	-0.0784923	0.147119	1.03491	0.924509	1.15849
CES	IL-1ra	Inverse variance weighted	4	0.0675235	0.0732929	0.356903	-0.0761307	0.211178	1.06986	0.926695	1.23513
CES	IL-27	Inverse variance weighted	14	0.0499626	0.0558584	0.371081	-0.0595198	0.159445	1.05123	0.942217	1.17286
CES	IL-6	Inverse variance weighted	2	-0.133097	0.271856	0.624427	-0.665934	0.399741	0.875381	0.513793	1.49144
CES	IL-6RA	Inverse variance weighted	8	-0.0410813	0.0478141	0.390238	-0.134797	0.0526344	0.959751	0.873893	1.05404
CES	IL-8	Inverse variance weighted	2	-0.0361201	0.193112	0.851627	-0.41462	0.342379	0.964524	0.660591	1.40829
CES	IL16	Inverse variance weighted	6	-0.0715815	0.0377543	0.0579624	-0.14558	0.00241695	0.93092	0.864521	1.00242
CES	ITGB1BP2	Wald ratio	1	-0.129801	0.14702	0.3773	-0.41796	0.158358	0.87827	0.658388	1.17159
CES	KIM-1	Inverse variance weighted	10	0.0638814	0.0509454	0.209871	-0.0359716	0.163734	1.06597	0.964668	1.1779
CES	KLK6	Inverse variance weighted	2	-0.248326	0.112158	0.0268232	-0.468155	-0.028497	0.780106	0.626157	0.971905
CES	LEP	Inverse variance weighted	2	0.0038958	0.198023	0.984304	-0.38423	0.392021	1.0039	0.680975	1.47997
CES	LOX-1	Inverse variance weighted	8	-0.204048	0.0899897	0.0233619	-0.380428	-0.0276685	0.815423	0.683569	0.972711
CES	mAmP	Inverse variance weighted	4	0.0277562	0.0813683	0.733014	-0.131726	0.187238	1.02815	0.876581	1.20591
CES	MB	Inverse variance weighted	2	0.548526	0.237752	0.021047	0.082533	1.01452	1.7307	1.08603	2.75804
CES	MCP-1	Inverse variance weighted	6	0.159011	0.0922403	0.0847301	-0.0217801	0.339802	1.17235	0.978455	1.40467
CES	MMP-1	Inverse variance weighted	8	-0.0532924	0.0450222	0.236535	-0.141536	0.0349511	0.948103	0.868024	1.03557
CES	MMP-10	Inverse variance weighted	6	-0.0170078	0.0518133	0.742721	-0.118562	0.0845463	0.983136	0.888197	1.08822
CES	MMP-12	Inverse variance weighted	7	-0.104483	0.0420517	0.0129683	-0.186905	-0.022062	0.90079	0.829523	0.97818
CES	MMP-3	Inverse variance weighted	7	0.00603861	0.0521038	0.907735	-0.0960849	0.108162	1.00606	0.908387	1.11423
CES	MMP-7	Inverse variance weighted	4	-0.02612	0.0660367	0.692446	-0.155552	0.103312	0.974218	0.855943	1.10884
CES	MPO	Inverse variance weighted	10	0.124044	0.0934975	0.184605	-0.0592112	0.307299	1.13207	0.942508	1.35975
CES	NT-proBNP	Wald ratio	1	0.0593779	0.0923657	0.520317	-0.121659	0.240415	1.06118	0.88545	1.27178
CES	OPG	Inverse variance weighted	7	-0.0295436	0.0722407	0.682568	-0.171135	0.112048	0.970889	0.842707	1.11857
CES	PAPPA	Inverse variance weighted	9	-0.0680077	0.07509	0.365104	-0.215184	0.0791687	0.934253	0.806393	1.08239
CES	PAR-1	Inverse variance weighted	3	0.163566	0.107184	0.127003	-0.0465151	0.373647	1.1777	0.95455	1.45302
CES	PDGF_subunit B	Inverse variance weighted	7	0.0797856	0.108289	0.461252	-0.13246	0.292031	1.08305	0.875938	1.33914
CES	PECAM-1	Inverse variance weighted	2	0.14116	0.12745	0.268046	-0.108642	0.390961	1.15161	0.897052	1.4784
CES	PlGF	Inverse variance weighted	2	0.15732	0.136488	0.249065	-0.110197	0.424836	1.17037	0.895657	1.52934
CES	PSGL-1	Inverse variance weighted	4	-0.0295191	0.125758	0.81442	-0.276006	0.216968	0.970912	0.758809	1.2423
CES	PTX3	Inverse variance weighted	4	-0.011699	0.0509544	0.818404	-0.11157	0.0881715	0.988369	0.894429	1.09218
CES	RAGE	Inverse variance weighted	9	0.137236	0.101359	0.17575	-0.061428	0.3359	1.1471	0.940421	1.3992
CES	REN	Inverse variance weighted	4	-0.0943153	0.135256	0.485609	-0.359417	0.170786	0.909996	0.698083	1.18624
CES	RETN	Inverse variance weighted	12	-0.0867984	0.0855005	0.31002	-0.254379	0.0807825	0.916862	0.775398	1.08414
CES	SCF	Inverse variance weighted	11	-0.0162115	0.0557125	0.771063	-0.125408	0.0929849	0.983919	0.882137	1.09745
CES	SELE	Inverse variance weighted	11	-0.138587	0.0734037	0.0590245	-0.282458	0.00528426	0.870588	0.753928	1.0053
CES	SIRT2	Wald ratio	1	-0.0085034	0.231293	0.970673	-0.461837	0.44483	0.991533	0.630125	1.56022
CES	SPON1	Inverse variance weighted	2	-0.15781	0.0876182	0.0716865	-0.329541	0.0139222	0.854012	0.719254	1.01402
CES	ST2	Inverse variance weighted	7	-0.0357605	0.0495112	0.470128	-0.132802	0.0612814	0.964871	0.875638	1.0632
CES	t-PA	Inverse variance weighted	2	0.33746	0.245784	0.169754	-0.144276	0.819196	1.40138	0.865649	2.26867
CES	TF	Inverse variance weighted	6	-0.0597749	0.0733607	0.415182	-0.203562	0.084012	0.941977	0.81582	1.08764
CES	TIE2	Inverse variance weighted	8	0.0336633	0.0408913	0.410373	-0.0464838	0.11381	1.03424	0.95458	1.12054
CES	TM	Inverse variance weighted	5	0.0451921	0.0829984	0.586102	-0.117485	0.207869	1.04623	0.889154	1.23105
CES	TNF-R1	Inverse variance weighted	4	0.167475	0.205132	0.414256	-0.234584	0.569535	1.18232	0.7909	1.76744
CES	TNF-R2	Inverse variance weighted	7	0.195556	0.116878	0.0942961	-0.0335255	0.424637	1.21599	0.96703	1.52904
CES	TNFSF14	Inverse variance weighted	2	0.0202278	0.0650677	0.755898	-0.107305	0.14776	1.02043	0.898252	1.15924
CES	TRAIL-R2	Inverse variance weighted	4	0.0311288	0.0630153	0.621315	-0.0923812	0.154639	1.03162	0.911758	1.16724
CES	TRAIL	Inverse variance weighted	8	0.0342783	0.0542162	0.527223	-0.0719855	0.140542	1.03487	0.930544	1.1509
CES	TRANCE	Inverse variance weighted	7	0.0420225	0.0749905	0.575226	-0.104959	0.189004	1.04292	0.900362	1.20805
CES	U-PAR	Inverse variance weighted	7	0.13535	0.185057	0.464536	-0.227361	0.498062	1.14494	0.796633	1.64553
CES	VEGF-A	Inverse variance weighted	6	0.0280816	0.0573821	0.624573	-0.0843872	0.14055	1.02848	0.919075	1.15091
CES	VEGF-D	Inverse variance weighted	4	0.237922	0.145784	0.102677	-0.0478153	0.523658	1.26861	0.95331	1.68819
IA	ADM	Inverse variance weighted	4	0.0969239	0.111208	0.383451	-0.121044	0.314892	1.10178	0.885995	1.37011
IA	AGRP	Inverse variance weighted	3	0.127174	0.210736	0.546191	-0.285868	0.540217	1.13561	0.751362	1.71638
IA	CASP-8	Wald ratio	1	0.00258398	0.145736	0.985854	-0.283059	0.288227	1.00259	0.753475	1.33406
IA	CCL20	Inverse variance weighted	2	0.375281	0.237849	0.11461	-0.0909039	0.841466	1.4554	0.913105	2.31976
IA	CCL3	Inverse variance weighted	5	0.0715909	0.0682499	0.2942	-0.0621788	0.205361	1.07422	0.939715	1.22797
IA	CCL4	Inverse variance weighted	3	0.0191865	0.0690689	0.781175	-0.116188	0.154561	1.01937	0.890307	1.16715
IA	CD40	Inverse variance weighted	2	-0.0806482	0.0680537	0.235991	-0.214033	0.052737	0.922518	0.807321	1.05415
IA	CHI3L1	Inverse variance weighted	5	0.0474621	0.0936074	0.612132	-0.136009	0.230933	1.04861	0.872835	1.25977
IA	CSF-1	Wald ratio	1	-0.0541619	0.127708	0.671488	-0.30447	0.196146	0.947279	0.737514	1.2167
IA	CSTB	Inverse variance weighted	2	-0.0629692	0.0753849	0.403547	-0.210724	0.0847851	0.938972	0.809998	1.08848
IA	CTSD	Inverse variance weighted	7	0.072072	0.078583	0.359067	-0.0819507	0.226095	1.07473	0.921317	1.25369
IA	CTSL1	Inverse variance weighted	9	-0.0958954	0.07367	0.193023	-0.240289	0.0484978	0.908559	0.786401	1.04969
IA	CX3CL1	Inverse variance weighted	5	-0.076054	0.103189	0.4611	-0.278304	0.126196	0.926766	0.757067	1.1345
IA	CXCL1	Inverse variance weighted	2	-0.0716694	0.160141	0.654486	-0.385547	0.242208	0.930839	0.680079	1.27406
IA	CXCL16	Inverse variance weighted	8	-0.0621541	0.0977966	0.525073	-0.253835	0.129527	0.939738	0.77582	1.13829
IA	CXCL6	Inverse variance weighted	3	-0.0469705	0.0555557	0.39785	-0.15586	0.0619186	0.954116	0.855679	1.06388
IA	Dkk-1	Inverse variance weighted	8	-0.0434806	0.121702	0.72089	-0.282017	0.195056	0.957451	0.754261	1.21538
IA	ECP	Wald ratio	1	-0.113438	0.244328	0.642443	-0.592321	0.365445	0.89276	0.553042	1.44116
IA	EGF	Wald ratio	1	-0.0684725	0.161023	0.670666	-0.384078	0.247133	0.933819	0.681078	1.28035
IA	EN-RAGE	Wald ratio	1	0.143136	0.239427	0.549956	-0.326142	0.612414	1.15389	0.721703	1.84488
IA	ESM-1	Inverse variance weighted	2	-0.00872908	0.313933	0.977817	-0.624038	0.606579	0.991309	0.535777	1.83415
IA	FABP4	Wald ratio	1	0.324299	0.264486	0.220143	-0.194093	0.842692	1.38306	0.823581	2.32261
IA	FAS	Inverse variance weighted	2	0.0652931	0.0925888	0.480689	-0.116181	0.246767	1.06747	0.890314	1.27988
IA	FGF-23	Inverse variance weighted	7	0.143879	0.135486	0.288262	-0.121674	0.409432	1.15474	0.885437	1.50596
IA	FS	Inverse variance weighted	5	0.131859	0.157585	0.402732	-0.177007	0.440726	1.14095	0.837774	1.55383
IA	Gal-3	Inverse variance weighted	7	0.0164968	0.0793482	0.835304	-0.139026	0.172019	1.01663	0.870206	1.1877
IA	GAL	Inverse variance weighted	3	-0.151936	0.111535	0.173125	-0.370545	0.0666722	0.859043	0.690358	1.06895
IA	GDF-15	Wald ratio	1	-0.294038	0.394309	0.455846	-1.06688	0.478808	0.745248	0.344079	1.61415
IA	HB-EGF	Inverse variance weighted	4	-0.349108	0.112464	0.00190807	-0.569537	-0.128679	0.705317	0.565787	0.879256
IA	HGF	Wald ratio	1	-0.0499501	0.193307	0.7961	-0.428831	0.328931	0.951277	0.65127	1.38948
IA	HSP-27	Inverse variance weighted	3	0.0573483	0.22992	0.803031	-0.393296	0.507992	1.05902	0.674829	1.66195
IA	IL-18	Inverse variance weighted	6	-0.0427056	0.104049	0.681484	-0.246641	0.16123	0.958193	0.781421	1.17495
IA	IL-1ra	Inverse variance weighted	3	-0.0683594	0.0807959	0.397511	-0.226719	0.0900006	0.933925	0.797144	1.09417
IA	IL-27	Inverse variance weighted	4	-0.110179	0.0891605	0.216558	-0.284933	0.064576	0.895674	0.752064	1.06671
IA	IL-6	Wald ratio	1	0.00286205	0.123068	0.981446	-0.238351	0.244076	1.00287	0.787926	1.27644
IA	IL-6RA	Inverse variance weighted	2	-0.0723882	0.0596268	0.224739	-0.189257	0.0444802	0.93017	0.827574	1.04548
IA	IL-8	Wald ratio	1	0.527719	0.275053	0.0550344	-0.0113859	1.06682	1.69506	0.988679	2.90613
IA	IL16	Inverse variance weighted	5	0.0394324	0.0460358	0.391688	-0.0507978	0.129663	1.04022	0.950471	1.13844
IA	KIM-1	Inverse variance weighted	8	0.00244917	0.0499033	0.960857	-0.0953612	0.10026	1.00245	0.909044	1.10546
IA	LEP	Inverse variance weighted	2	-0.193376	0.231281	0.403094	-0.646686	0.259934	0.824172	0.523779	1.29684
IA	LOX-1	Inverse variance weighted	5	-0.055416	0.113823	0.626358	-0.278509	0.167678	0.946092	0.756911	1.18256
IA	mAmP	Inverse variance weighted	3	0.182505	0.163442	0.264152	-0.137842	0.502852	1.20022	0.871236	1.65343
IA	MB	Inverse variance weighted	2	-0.165394	0.246514	0.502266	-0.648562	0.317774	0.84756	0.522797	1.37407
IA	MCP-1	Inverse variance weighted	6	0.0110624	0.104078	0.915353	-0.192931	0.215056	1.01112	0.824538	1.23993
IA	MMP-1	Inverse variance weighted	5	-0.0304618	0.0891646	0.732625	-0.205224	0.144301	0.969998	0.814465	1.15523
IA	MMP-10	Inverse variance weighted	4	-0.066786	0.108782	0.539251	-0.279998	0.146426	0.935395	0.755785	1.15769
IA	MMP-12	Inverse variance weighted	4	-0.0604528	0.0491036	0.218275	-0.156696	0.0357903	0.941338	0.854964	1.03644
IA	MMP-3	Inverse variance weighted	3	0.0458524	0.0660423	0.487502	-0.0835906	0.175295	1.04692	0.919808	1.1916
IA	MMP-7	Inverse variance weighted	3	-0.10701	0.0750128	0.153709	-0.254035	0.0400154	0.898517	0.775665	1.04083
IA	MPO	Inverse variance weighted	7	-0.0872106	0.102549	0.395085	-0.288206	0.113785	0.916484	0.749607	1.12051
IA	NT-proBNP	Wald ratio	1	-0.114986	0.0994345	0.247518	-0.309877	0.0799057	0.891379	0.733537	1.08318
IA	OPG	Inverse variance weighted	6	-0.0139826	0.0862324	0.871188	-0.182998	0.155033	0.986115	0.83277	1.1677
IA	PAPPA	Inverse variance weighted	7	-0.0144159	0.0613107	0.814109	-0.134585	0.105753	0.985687	0.874079	1.11155
IA	PAR-1	Inverse variance weighted	3	-0.469321	0.153673	0.00225799	-0.770521	-0.168121	0.625427	0.462772	0.845251
IA	PDGF_subunit B	Inverse variance weighted	5	-0.0089455	0.27341	0.973899	-0.544829	0.526938	0.991094	0.579941	1.69374
IA	PECAM-1	Wald ratio	1	0.0425356	0.0536857	0.428181	-0.0626884	0.14776	1.04345	0.939236	1.15923
IA	PlGF	Inverse variance weighted	2	0.124485	0.158166	0.43125	-0.18552	0.434491	1.13257	0.830672	1.54418
IA	PSGL-1	Inverse variance weighted	2	-0.00460964	0.043417	0.915446	-0.089707	0.0804877	0.995401	0.914199	1.08382
IA	PTX3	Inverse variance weighted	4	-0.0622074	0.0583195	0.286123	-0.176514	0.0520988	0.939688	0.838187	1.05348
IA	RAGE	Inverse variance weighted	6	-0.0991424	0.113443	0.382152	-0.321491	0.123206	0.905614	0.725067	1.13112
IA	REN	Inverse variance weighted	2	-0.20519	0.229903	0.372121	-0.655799	0.245419	0.814492	0.519027	1.27816
IA	RETN	Inverse variance weighted	9	0.0262596	0.115029	0.819424	-0.199198	0.251717	1.02661	0.819388	1.28623
IA	SCF	Inverse variance weighted	11	0.0612702	0.073377	0.403715	-0.0825488	0.205089	1.06319	0.920767	1.22763
IA	SELE	Inverse variance weighted	6	0.26869	0.106526	0.0116596	0.0598979	0.477482	1.30825	1.06173	1.61201
IA	SPON1	Inverse variance weighted	2	-0.0557906	0.093591	0.551101	-0.239229	0.127648	0.945737	0.787235	1.13615
IA	ST2	Inverse variance weighted	6	0.0522259	0.0420953	0.214732	-0.030281	0.134733	1.05361	0.970173	1.14423
IA	t-PA	Inverse variance weighted	2	-0.0838152	0.333261	0.801427	-0.737007	0.569376	0.919601	0.478544	1.76716
IA	TF	Inverse variance weighted	6	0.0148016	0.0617052	0.810427	-0.106141	0.135744	1.01491	0.899298	1.14539
IA	TIE2	Inverse variance weighted	4	-0.0579037	0.0538171	0.281956	-0.163385	0.0475777	0.943741	0.849264	1.04873
IA	TM	Inverse variance weighted	4	0.0340195	0.0563715	0.546184	-0.0764685	0.144508	1.0346	0.926382	1.15547
IA	TNF-R1	Wald ratio	1	-0.746082	0.34953	0.0327995	-1.43116	-0.0610031	0.474221	0.239032	0.94082
IA	TNF-R2	Inverse variance weighted	4	0.125341	0.127015	0.323731	-0.123609	0.374291	1.13354	0.883726	1.45396
IA	TNFSF14	Wald ratio	1	-0.179178	0.0757023	0.0179389	-0.327554	-0.0308015	0.835957	0.720684	0.969668
IA	TRAIL-R2	Inverse variance weighted	2	0.165642	0.0776617	0.0329357	0.0134251	0.317859	1.18015	1.01352	1.37418
IA	TRAIL	Inverse variance weighted	5	0.0633379	0.0677472	0.349832	-0.0694465	0.196122	1.06539	0.93291	1.21668
IA	TRANCE	Inverse variance weighted	4	-0.0473309	0.112502	0.673965	-0.267834	0.173173	0.953772	0.765034	1.18907
IA	U-PAR	Inverse variance weighted	6	0.117117	0.12515	0.349368	-0.128177	0.362411	1.12425	0.879698	1.43679
IA	VEGF-A	Inverse variance weighted	4	0.0392303	0.0760876	0.606138	-0.109901	0.188362	1.04001	0.895922	1.20727
IA	VEGF-D	Inverse variance weighted	4	0.0421293	0.143994	0.769845	-0.240098	0.324357	1.04303	0.786551	1.38314
FinnGen Datafreeze 5 release (43)
Atrial fibrillation and flutter	ADM	Inverse variance weighted	5	0.053894	0.0761754	0.479256	-0.0954097	0.203198	1.05537	0.909	1.22531
Atrial fibrillation and flutter	AGRP	Inverse variance weighted	4	0.0675824	0.126597	0.593452	-0.180547	0.315712	1.06992	0.834813	1.37124
Atrial fibrillation and flutter	CA-125	Inverse variance weighted	4	0.0574431	0.0475381	0.226909	-0.0357316	0.150618	1.05912	0.964899	1.16255
Atrial fibrillation and flutter	CASP-8	Inverse variance weighted	2	-0.0158238	0.057598	0.783525	-0.128716	0.0970683	0.984301	0.879224	1.10194
Atrial fibrillation and flutter	CCL20	Inverse variance weighted	2	0.0466971	0.128572	0.716457	-0.205304	0.298698	1.0478	0.8144	1.3481
Atrial fibrillation and flutter	CCL3	Inverse variance weighted	6	0.0389044	0.108887	0.720874	-0.174514	0.252323	1.03967	0.839865	1.28701
Atrial fibrillation and flutter	CCL4	Inverse variance weighted	6	-0.0330538	0.0279624	0.237175	-0.0878602	0.0217526	0.967487	0.915889	1.02199
Atrial fibrillation and flutter	CD40-L	Wald ratio	1	0.328534	0.227749	0.149153	-0.117853	0.774921	1.38893	0.888826	2.17042
Atrial fibrillation and flutter	CD40	Inverse variance weighted	5	-0.0284577	0.0384036	0.458684	-0.103729	0.0468134	0.971943	0.90147	1.04793
Atrial fibrillation and flutter	CHI3L1	Inverse variance weighted	8	-0.0509732	0.0504684	0.312494	-0.149891	0.0479448	0.950304	0.860802	1.04911
Atrial fibrillation and flutter	CSF-1	Wald ratio	1	0.0803877	0.0843786	0.340741	-0.0849943	0.24577	1.08371	0.918518	1.27861
Atrial fibrillation and flutter	CSTB	Inverse variance weighted	2	0.00399343	0.0411968	0.922778	-0.0767523	0.0847392	1.004	0.926119	1.08843
Atrial fibrillation and flutter	CTSD	Inverse variance weighted	8	-0.0473275	0.0466946	0.310796	-0.138849	0.0441939	0.953775	0.87036	1.04519
Atrial fibrillation and flutter	CTSL1	Inverse variance weighted	11	0.0475287	0.0474751	0.316764	-0.0455225	0.14058	1.04868	0.955498	1.15094
Atrial fibrillation and flutter	CX3CL1	Inverse variance weighted	5	-0.0223072	0.061223	0.715589	-0.142304	0.0976898	0.97794	0.867357	1.10262
Atrial fibrillation and flutter	CXCL1	Inverse variance weighted	3	-0.00234005	0.0864752	0.978412	-0.171831	0.167151	0.997663	0.842121	1.18193
Atrial fibrillation and flutter	CXCL16	Inverse variance weighted	13	-0.129616	0.081127	0.110111	-0.288625	0.0293927	0.878433	0.749293	1.02983
Atrial fibrillation and flutter	CXCL6	Inverse variance weighted	3	0.0431258	0.0349103	0.216706	-0.0252983	0.11155	1.04407	0.975019	1.11801
Atrial fibrillation and flutter	Dkk-1	Inverse variance weighted	9	0.0368601	0.0567794	0.516222	-0.0744276	0.148148	1.03755	0.928275	1.15968
Atrial fibrillation and flutter	ECP	Inverse variance weighted	2	0.0180051	0.128865	0.888881	-0.234571	0.270581	1.01817	0.79091	1.31073
Atrial fibrillation and flutter	EGF	Wald ratio	1	-0.0609481	0.119639	0.610448	-0.29544	0.173544	0.940872	0.744204	1.18951
Atrial fibrillation and flutter	EN-RAGE	Inverse variance weighted	3	-0.00847389	0.048713	0.861901	-0.103951	0.0870036	0.991562	0.901269	1.0909
Atrial fibrillation and flutter	ESM-1	Inverse variance weighted	2	0.115611	0.117837	0.326539	-0.11535	0.346572	1.12256	0.891054	1.41421
Atrial fibrillation and flutter	FABP4	Inverse variance weighted	2	0.0226264	0.0999811	0.820963	-0.173336	0.218589	1.02288	0.840855	1.24432
Atrial fibrillation and flutter	FAS	Inverse variance weighted	3	-0.0624706	0.0559732	0.264388	-0.172178	0.0472369	0.939441	0.841829	1.04837
Atrial fibrillation and flutter	FGF-23	Inverse variance weighted	7	-0.0963993	0.0812343	0.235353	-0.255619	0.0628199	0.908101	0.774437	1.06484
Atrial fibrillation and flutter	FS	Inverse variance weighted	5	0.0379023	0.0807751	0.638903	-0.120417	0.196221	1.03863	0.886551	1.2168
Atrial fibrillation and flutter	Gal-3	Inverse variance weighted	8	0.0236186	0.0514454	0.646162	-0.0772143	0.124451	1.0239	0.925691	1.13253
Atrial fibrillation and flutter	GAL	Inverse variance weighted	5	-0.0229579	0.0570751	0.687508	-0.134825	0.0889093	0.977304	0.873869	1.09298
Atrial fibrillation and flutter	GDF-15	Inverse variance weighted	3	-0.108033	0.0701562	0.123587	-0.245539	0.0294732	0.897598	0.782283	1.02991
Atrial fibrillation and flutter	HB-EGF	Inverse variance weighted	6	0.0583826	0.0883385	0.508679	-0.114761	0.231526	1.06012	0.891579	1.26052
Atrial fibrillation and flutter	HGF	Inverse variance weighted	2	-0.0835367	0.107343	0.43644	-0.29393	0.126856	0.919857	0.745329	1.13525
Atrial fibrillation and flutter	hK11	Inverse variance weighted	3	0.00257145	0.0457345	0.955162	-0.0870681	0.092211	1.00257	0.916615	1.0966
Atrial fibrillation and flutter	HSP-27	Inverse variance weighted	3	-0.00575363	0.0571822	0.919853	-0.117831	0.106324	0.994263	0.888846	1.11218
Atrial fibrillation and flutter	IL-18	Inverse variance weighted	8	-0.00582029	0.0497402	0.906849	-0.103311	0.0916704	0.994197	0.901846	1.096
Atrial fibrillation and flutter	IL-1ra	Inverse variance weighted	4	0.0295418	0.0783363	0.706088	-0.123997	0.183081	1.02998	0.883382	1.20091
Atrial fibrillation and flutter	IL-27	Inverse variance weighted	12	-0.00219464	0.054639	0.967961	-0.109287	0.104898	0.997808	0.896473	1.1106
Atrial fibrillation and flutter	IL-6	Inverse variance weighted	2	-0.165474	0.084499	0.0501957	-0.331092	0.000144317	0.847492	0.718139	1.00014
Atrial fibrillation and flutter	IL-6RA	Inverse variance weighted	8	-0.0226663	0.0380248	0.551112	-0.0971949	0.0518622	0.977589	0.907379	1.05323
Atrial fibrillation and flutter	IL-8	Inverse variance weighted	2	0.11046	0.150145	0.461918	-0.183823	0.404744	1.11679	0.832083	1.49892
Atrial fibrillation and flutter	IL16	Inverse variance weighted	7	-0.0173724	0.0355586	0.625154	-0.0870673	0.0523224	0.982778	0.916615	1.05372
Atrial fibrillation and flutter	ITGB1BP2	Wald ratio	1	0.0543046	0.102649	0.596783	-0.146887	0.255497	1.05581	0.863391	1.2911
Atrial fibrillation and flutter	KIM-1	Inverse variance weighted	10	0.115532	0.0343165	0.000760828	0.0482718	0.182793	1.12247	1.04946	1.20057
Atrial fibrillation and flutter	KLK6	Inverse variance weighted	2	0.0129552	0.0782652	0.868527	-0.140445	0.166355	1.01304	0.868972	1.18099
Atrial fibrillation and flutter	LEP	Inverse variance weighted	2	0.627223	0.247662	0.0113227	0.141805	1.11264	1.8724	1.15235	3.04238
Atrial fibrillation and flutter	LOX-1	Inverse variance weighted	8	0.0259468	0.0871645	0.76595	-0.144896	0.196789	1.02629	0.865113	1.21749
Atrial fibrillation and flutter	mAmP	Inverse variance weighted	4	0.0811436	0.0838059	0.332928	-0.0831158	0.245403	1.08453	0.920245	1.27814
Atrial fibrillation and flutter	MB	Inverse variance weighted	2	0.330196	0.251122	0.18855	-0.162004	0.822396	1.39124	0.850438	2.27595
Atrial fibrillation and flutter	MCP-1	Inverse variance weighted	6	0.0138403	0.0760953	0.855676	-0.135306	0.162987	1.01394	0.873448	1.17702
Atrial fibrillation and flutter	MMP-1	Inverse variance weighted	8	-0.0314197	0.044817	0.483261	-0.119261	0.0564216	0.969069	0.887576	1.05804
Atrial fibrillation and flutter	MMP-10	Inverse variance weighted	6	0.0119779	0.0688541	0.861897	-0.122976	0.146932	1.01205	0.884285	1.15828
Atrial fibrillation and flutter	MMP-12	Inverse variance weighted	7	-0.00265159	0.0344446	0.938638	-0.070163	0.0648598	0.997352	0.932242	1.06701
Atrial fibrillation and flutter	MMP-3	Inverse variance weighted	7	0.0309849	0.0363524	0.394021	-0.0402658	0.102236	1.03147	0.960534	1.10764
Atrial fibrillation and flutter	MMP-7	Inverse variance weighted	4	0.0660202	0.0480319	0.169284	-0.0281224	0.160163	1.06825	0.972269	1.1737
Atrial fibrillation and flutter	MPO	Inverse variance weighted	10	0.0910031	0.0627137	0.146755	-0.0319158	0.213922	1.09527	0.968588	1.23853
Atrial fibrillation and flutter	NT-proBNP	Wald ratio	1	0.0791706	0.072573	0.275313	-0.0630726	0.221414	1.08239	0.938875	1.24784
Atrial fibrillation and flutter	OPG	Inverse variance weighted	7	-0.152108	0.0835182	0.0685678	-0.315804	0.0115875	0.858895	0.729202	1.01165
Atrial fibrillation and flutter	PAPPA	Inverse variance weighted	8	0.0183485	0.0848454	0.828786	-0.147948	0.184646	1.01852	0.862476	1.20279
Atrial fibrillation and flutter	PAR-1	Inverse variance weighted	3	0.0469149	0.145344	0.746857	-0.237959	0.331788	1.04803	0.788235	1.39346
Atrial fibrillation and flutter	PDGF_subunit B	Inverse variance weighted	7	0.125156	0.0743634	0.0923686	-0.0205962	0.270909	1.13333	0.979614	1.31116
Atrial fibrillation and flutter	PECAM-1	Inverse variance weighted	2	-0.077994	0.0901977	0.387203	-0.254782	0.0987936	0.92497	0.775086	1.10384
Atrial fibrillation and flutter	PlGF	Inverse variance weighted	2	0.0283381	0.125922	0.821945	-0.21847	0.275146	1.02874	0.803748	1.31672
Atrial fibrillation and flutter	PSGL-1	Inverse variance weighted	5	0.00184231	0.0341725	0.957005	-0.0651359	0.0688205	1.00184	0.93694	1.07124
Atrial fibrillation and flutter	PTX3	Inverse variance weighted	4	-0.0247231	0.0333798	0.458899	-0.0901475	0.0407013	0.97558	0.913796	1.04154
Atrial fibrillation and flutter	RAGE	Inverse variance weighted	9	-0.00726843	0.101099	0.942686	-0.205422	0.190885	0.992758	0.814304	1.21032
Atrial fibrillation and flutter	REN	Inverse variance weighted	3	-0.243447	0.285974	0.394607	-0.803955	0.317061	0.783921	0.447555	1.37309
Atrial fibrillation and flutter	RETN	Inverse variance weighted	13	-0.0245728	0.094197	0.794196	-0.209199	0.160053	0.975727	0.811234	1.17357
Atrial fibrillation and flutter	SCF	Inverse variance weighted	13	-0.0152754	0.0766686	0.842076	-0.165546	0.134995	0.984841	0.847431	1.14453
Atrial fibrillation and flutter	SELE	Inverse variance weighted	10	0.00340261	0.0808671	0.966438	-0.155097	0.161902	1.00341	0.856332	1.17575
Atrial fibrillation and flutter	SIRT2	Inverse variance weighted	2	-0.00402185	0.105328	0.969541	-0.210464	0.20242	0.995986	0.810208	1.22436
Atrial fibrillation and flutter	SPON1	Inverse variance weighted	2	0.25488	0.0627599	4.88e-05	0.131871	0.37789	1.29031	1.14096	1.4592
Atrial fibrillation and flutter	ST2	Inverse variance weighted	8	-0.0187062	0.0597087	0.754059	-0.135735	0.0983228	0.981468	0.873074	1.10332
Atrial fibrillation and flutter	t-PA	Inverse variance weighted	2	-0.0570029	0.152984	0.709442	-0.356852	0.242847	0.944591	0.699876	1.27487
Atrial fibrillation and flutter	TF	Inverse variance weighted	7	-0.138157	0.0623078	0.0266003	-0.26028	-0.0160339	0.870962	0.770835	0.984094
Atrial fibrillation and flutter	TIE2	Inverse variance weighted	8	-0.0502585	0.0391689	0.199449	-0.12703	0.0265125	0.950984	0.880708	1.02687
Atrial fibrillation and flutter	TM	Inverse variance weighted	5	0.00602447	0.0406137	0.882078	-0.0735784	0.0856273	1.00604	0.929063	1.0894
Atrial fibrillation and flutter	TNF-R1	Inverse variance weighted	4	-0.130452	0.149953	0.384326	-0.424361	0.163456	0.877698	0.654188	1.17757
Atrial fibrillation and flutter	TNF-R2	Inverse variance weighted	7	0.184894	0.158939	0.244706	-0.126626	0.496414	1.20309	0.881063	1.64282
Atrial fibrillation and flutter	TNFSF14	Inverse variance weighted	2	-0.104243	0.0495116	0.0352539	-0.201286	-0.00720045	0.901006	0.817679	0.992825
Atrial fibrillation and flutter	TRAIL-R2	Inverse variance weighted	4	0.0458077	0.0463974	0.3235	-0.0451311	0.136747	1.04687	0.955872	1.14654
Atrial fibrillation and flutter	TRAIL	Inverse variance weighted	8	0.0751415	0.0728879	0.302579	-0.0677189	0.218002	1.07804	0.934523	1.24359
Atrial fibrillation and flutter	TRANCE	Inverse variance weighted	7	0.010479	0.0410151	0.798343	-0.0699106	0.0908687	1.01053	0.932477	1.09513
Atrial fibrillation and flutter	U-PAR	Inverse variance weighted	7	0.0276363	0.0685242	0.686722	-0.106671	0.161944	1.02802	0.898821	1.17579
Atrial fibrillation and flutter	VEGF-A	Inverse variance weighted	6	0.0288032	0.0319592	0.367456	-0.0338369	0.0914433	1.02922	0.966729	1.09575
Atrial fibrillation and flutter	VEGF-D	Inverse variance weighted	4	0.0893446	0.0677722	0.187401	-0.0434889	0.222178	1.09346	0.957443	1.24879
Cerebral aneurysm, nonruptured	ADM	Inverse variance weighted	5	0.10786	0.23712	0.6492	-0.356896	0.572616	1.11389	0.699845	1.7729
Cerebral aneurysm, nonruptured	AGRP	Inverse variance weighted	4	-0.217979	0.349813	0.5332	-0.903613	0.467655	0.804142	0.405103	1.59625
Cerebral aneurysm, nonruptured	CA-125	Inverse variance weighted	4	-0.0613043	0.0904273	0.49781	-0.238542	0.115933	0.940537	0.787776	1.12292
Cerebral aneurysm, nonruptured	CASP-8	Inverse variance weighted	2	-0.19593	0.180005	0.276388	-0.54874	0.15688	0.82207	0.577677	1.16986
Cerebral aneurysm, nonruptured	CCL20	Inverse variance weighted	2	-0.614089	0.655026	0.3485	-1.89794	0.669763	0.541134	0.149877	1.95377
Cerebral aneurysm, nonruptured	CCL3	Inverse variance weighted	6	0.0516174	0.135971	0.704227	-0.214886	0.318121	1.05297	0.806633	1.37454
Cerebral aneurysm, nonruptured	CCL4	Inverse variance weighted	6	-0.208113	0.0862822	0.0158652	-0.377226	-0.0389998	0.812115	0.685761	0.961751
Cerebral aneurysm, nonruptured	CD40-L	Wald ratio	1	0.371728	0.706806	0.59894	-1.01361	1.75707	1.45024	0.362906	5.79542
Cerebral aneurysm, nonruptured	CD40	Inverse variance weighted	5	-0.0285171	0.118977	0.810574	-0.261712	0.204678	0.971886	0.769732	1.22713
Cerebral aneurysm, nonruptured	CHI3L1	Inverse variance weighted	8	0.0112099	0.105224	0.915159	-0.195028	0.217448	1.01127	0.822811	1.2429
Cerebral aneurysm, nonruptured	CSF-1	Wald ratio	1	0.0667047	0.261117	0.798369	-0.445086	0.578495	1.06898	0.640769	1.78335
Cerebral aneurysm, nonruptured	CSTB	Inverse variance weighted	2	0.0974	0.127223	0.443925	-0.151958	0.346758	1.1023	0.859025	1.41447
Cerebral aneurysm, nonruptured	CTSD	Inverse variance weighted	8	-0.143134	0.139086	0.303432	-0.415743	0.129475	0.866638	0.65985	1.13823
Cerebral aneurysm, nonruptured	CTSL1	Inverse variance weighted	11	0.0506797	0.161532	0.753716	-0.265924	0.367283	1.05199	0.766498	1.44381
Cerebral aneurysm, nonruptured	CX3CL1	Inverse variance weighted	5	0.034417	0.189937	0.856209	-0.33786	0.406694	1.03502	0.713295	1.50184
Cerebral aneurysm, nonruptured	CXCL1	Inverse variance weighted	3	-0.237314	0.271431	0.38195	-0.769319	0.29469	0.788743	0.463329	1.34271
Cerebral aneurysm, nonruptured	CXCL16	Inverse variance weighted	13	0.115811	0.202779	0.567918	-0.281636	0.513258	1.12278	0.754549	1.67072
Cerebral aneurysm, nonruptured	CXCL6	Inverse variance weighted	3	0.0764729	0.108323	0.480205	-0.13584	0.288785	1.07947	0.872983	1.33481
Cerebral aneurysm, nonruptured	Dkk-1	Inverse variance weighted	9	-0.00802376	0.189757	0.966272	-0.379948	0.3639	0.992008	0.683897	1.43893
Cerebral aneurysm, nonruptured	ECP	Inverse variance weighted	2	0.0173374	0.241731	0.942823	-0.456456	0.491131	1.01749	0.633525	1.63416
Cerebral aneurysm, nonruptured	EGF	Wald ratio	1	0.186606	0.371708	0.61565	-0.541941	0.915154	1.20515	0.581618	2.49716
Cerebral aneurysm, nonruptured	EN-RAGE	Inverse variance weighted	3	-0.158342	0.152147	0.298008	-0.456551	0.139867	0.853558	0.633465	1.15012
Cerebral aneurysm, nonruptured	ESM-1	Inverse variance weighted	2	0.094811	0.299276	0.751394	-0.491769	0.681391	1.09945	0.611543	1.97663
Cerebral aneurysm, nonruptured	FABP4	Inverse variance weighted	2	-0.248328	0.310682	0.424116	-0.857266	0.360609	0.780104	0.424321	1.4342
Cerebral aneurysm, nonruptured	FAS	Inverse variance weighted	3	-0.301676	0.173002	0.0811986	-0.640761	0.0374076	0.739577	0.526892	1.03812
Cerebral aneurysm, nonruptured	FGF-23	Inverse variance weighted	7	0.0689123	0.331705	0.835423	-0.58123	0.719055	1.07134	0.55921	2.05249
Cerebral aneurysm, nonruptured	FS	Inverse variance weighted	5	-0.27036	0.231715	0.243299	-0.724521	0.183801	0.763105	0.484557	1.20178
Cerebral aneurysm, nonruptured	Gal-3	Inverse variance weighted	8	0.115135	0.128558	0.37047	-0.136838	0.367108	1.12203	0.872112	1.44355
Cerebral aneurysm, nonruptured	GAL	Inverse variance weighted	5	-0.0638449	0.177514	0.719101	-0.411773	0.284083	0.93815	0.662475	1.32854
Cerebral aneurysm, nonruptured	GDF-15	Inverse variance weighted	3	0.0766036	0.218798	0.726256	-0.352241	0.505448	1.07961	0.70311	1.65773
Cerebral aneurysm, nonruptured	HB-EGF	Inverse variance weighted	6	-0.276161	0.269036	0.304664	-0.80347	0.251149	0.758691	0.447772	1.2855
Cerebral aneurysm, nonruptured	HGF	Inverse variance weighted	2	1.00753	0.347814	0.00377057	0.325813	1.68925	2.73883	1.38516	5.4154
Cerebral aneurysm, nonruptured	hK11	Inverse variance weighted	3	0.00956474	0.0880302	0.913478	-0.162975	0.182104	1.00961	0.849613	1.19974
Cerebral aneurysm, nonruptured	HSP-27	Inverse variance weighted	3	0.121957	0.155402	0.432583	-0.182632	0.426546	1.12971	0.833074	1.53196
Cerebral aneurysm, nonruptured	IL-18	Inverse variance weighted	8	-0.165999	0.127467	0.192817	-0.415835	0.0838365	0.847047	0.659789	1.08745
Cerebral aneurysm, nonruptured	IL-1ra	Inverse variance weighted	4	-0.191714	0.157466	0.223416	-0.500347	0.116919	0.825543	0.60632	1.12403
Cerebral aneurysm, nonruptured	IL-27	Inverse variance weighted	12	0.0940417	0.106898	0.379005	-0.115479	0.303562	1.09861	0.89094	1.35468
Cerebral aneurysm, nonruptured	IL-6	Inverse variance weighted	2	0.269949	0.261875	0.302619	-0.243326	0.783224	1.3099	0.784016	2.18852
Cerebral aneurysm, nonruptured	IL-6RA	Inverse variance weighted	8	0.119937	0.103142	0.2449	-0.0822225	0.322096	1.12743	0.921067	1.38002
Cerebral aneurysm, nonruptured	IL-8	Inverse variance weighted	2	-0.576424	0.580316	0.320567	-1.71384	0.560996	0.561904	0.180172	1.75242
Cerebral aneurysm, nonruptured	IL16	Inverse variance weighted	7	-0.0518492	0.120465	0.666897	-0.28796	0.184261	0.949472	0.749792	1.20233
Cerebral aneurysm, nonruptured	ITGB1BP2	Wald ratio	1	0.22649	0.317219	0.475235	-0.395258	0.848238	1.25419	0.673506	2.33553
Cerebral aneurysm, nonruptured	KIM-1	Inverse variance weighted	10	-0.00474435	0.105862	0.964254	-0.212234	0.202745	0.995267	0.808775	1.22476
Cerebral aneurysm, nonruptured	KLK6	Inverse variance weighted	2	0.00102613	0.241407	0.996608	-0.472131	0.474183	1.00103	0.623672	1.6067
Cerebral aneurysm, nonruptured	LEP	Inverse variance weighted	2	0.510466	0.47234	0.279823	-0.41532	1.43625	1.66607	0.660129	4.2049
Cerebral aneurysm, nonruptured	LOX-1	Inverse variance weighted	8	0.367537	0.206207	0.0746895	-0.0366293	0.771703	1.44417	0.964033	2.16345
Cerebral aneurysm, nonruptured	mAmP	Inverse variance weighted	4	0.129593	0.181582	0.475421	-0.226309	0.485495	1.13837	0.797472	1.62498
Cerebral aneurysm, nonruptured	MB	Inverse variance weighted	2	0.0409201	0.494458	0.934044	-0.928217	1.01006	1.04177	0.395258	2.74576
Cerebral aneurysm, nonruptured	MCP-1	Inverse variance weighted	6	0.262493	0.24756	0.288999	-0.222725	0.74771	1.30017	0.800335	2.11216
Cerebral aneurysm, nonruptured	MMP-1	Inverse variance weighted	8	-0.00975327	0.107812	0.927918	-0.221066	0.201559	0.990294	0.801664	1.22331
Cerebral aneurysm, nonruptured	MMP-10	Inverse variance weighted	6	0.0292207	0.161313	0.856255	-0.286952	0.345393	1.02965	0.750548	1.41255
Cerebral aneurysm, nonruptured	MMP-12	Inverse variance weighted	7	0.0746393	0.0780511	0.338927	-0.0783409	0.227619	1.0775	0.924649	1.25561
Cerebral aneurysm, nonruptured	MMP-3	Inverse variance weighted	7	0.0897727	0.113118	0.427418	-0.131939	0.311484	1.09393	0.876394	1.36545
Cerebral aneurysm, nonruptured	MMP-7	Inverse variance weighted	4	0.0278833	0.151362	0.853844	-0.268786	0.324553	1.02828	0.764307	1.38341
Cerebral aneurysm, nonruptured	MPO	Inverse variance weighted	10	0.0999751	0.188514	0.595881	-0.269512	0.469462	1.10514	0.763752	1.59913
Cerebral aneurysm, nonruptured	NT-proBNP	Wald ratio	1	0.261546	0.224788	0.244618	-0.179039	0.70213	1.29894	0.836074	2.01805
Cerebral aneurysm, nonruptured	OPG	Inverse variance weighted	7	-0.103028	0.260398	0.692358	-0.613407	0.407351	0.902102	0.541503	1.50283
Cerebral aneurysm, nonruptured	PAPPA	Inverse variance weighted	8	0.182608	0.146105	0.211357	-0.103757	0.468973	1.20034	0.901444	1.59835
Cerebral aneurysm, nonruptured	PAR-1	Inverse variance weighted	3	-0.241715	0.43647	0.579719	-1.0972	0.613767	0.78528	0.333805	1.84738
Cerebral aneurysm, nonruptured	PDGF_subunit B	Inverse variance weighted	7	-0.0166427	0.306412	0.956684	-0.61721	0.583924	0.983495	0.539448	1.79306
Cerebral aneurysm, nonruptured	PECAM-1	Inverse variance weighted	2	-0.477983	0.232245	0.0395811	-0.933184	-0.0227819	0.620033	0.393299	0.977476
Cerebral aneurysm, nonruptured	PlGF	Inverse variance weighted	2	0.337168	0.323861	0.297834	-0.2976	0.971936	1.40097	0.742598	2.64306
Cerebral aneurysm, nonruptured	PSGL-1	Inverse variance weighted	5	0.0231209	0.0729475	0.75128	-0.119856	0.166098	1.02339	0.887048	1.18069
Cerebral aneurysm, nonruptured	PTX3	Inverse variance weighted	4	0.0557158	0.103865	0.591665	-0.14786	0.259292	1.0573	0.862552	1.29601
Cerebral aneurysm, nonruptured	RAGE	Inverse variance weighted	9	-0.068111	0.193879	0.725358	-0.448113	0.311891	0.934157	0.638832	1.36601
Cerebral aneurysm, nonruptured	REN	Inverse variance weighted	3	-0.191344	0.437278	0.661691	-1.04841	0.665722	0.825848	0.350495	1.94589
Cerebral aneurysm, nonruptured	RETN	Inverse variance weighted	13	-0.179484	0.170283	0.291868	-0.513237	0.15427	0.835702	0.598555	1.16681
Cerebral aneurysm, nonruptured	SCF	Inverse variance weighted	13	-0.0026572	0.130019	0.983695	-0.257495	0.252181	0.997346	0.772985	1.28683
Cerebral aneurysm, nonruptured	SELE	Inverse variance weighted	10	-0.156879	0.181645	0.387774	-0.512903	0.199144	0.854807	0.598755	1.22036
Cerebral aneurysm, nonruptured	SIRT2	Inverse variance weighted	2	-0.435004	0.333345	0.191905	-1.08836	0.218353	0.647262	0.336768	1.24403
Cerebral aneurysm, nonruptured	SPON1	Inverse variance weighted	2	-0.186078	0.195037	0.340051	-0.56835	0.196194	0.830209	0.56646	1.21676
Cerebral aneurysm, nonruptured	ST2	Inverse variance weighted	8	-0.0884959	0.096934	0.361269	-0.278487	0.101495	0.915307	0.756928	1.10682
Cerebral aneurysm, nonruptured	t-PA	Inverse variance weighted	2	-0.716134	0.978677	0.464329	-2.63434	1.20207	0.488638	0.0717663	3.32701
Cerebral aneurysm, nonruptured	TF	Inverse variance weighted	7	-0.186336	0.121641	0.125559	-0.424752	0.0520805	0.829995	0.653932	1.05346
Cerebral aneurysm, nonruptured	TIE2	Inverse variance weighted	8	-0.146822	0.0895629	0.101148	-0.322365	0.0287216	0.863448	0.724434	1.02914
Cerebral aneurysm, nonruptured	TM	Inverse variance weighted	5	0.270603	0.141591	0.0559848	-0.00691613	0.548121	1.31075	0.993108	1.73
Cerebral aneurysm, nonruptured	TNF-R1	Inverse variance weighted	4	0.0176848	0.42263	0.966623	-0.810671	0.84604	1.01784	0.44456	2.3304
Cerebral aneurysm, nonruptured	TNF-R2	Inverse variance weighted	7	-0.166052	0.245838	0.499388	-0.647894	0.31579	0.847002	0.523146	1.37134
Cerebral aneurysm, nonruptured	TNFSF14	Inverse variance weighted	2	-0.0387522	0.154432	0.801865	-0.341438	0.263934	0.961989	0.710747	1.30204
Cerebral aneurysm, nonruptured	TRAIL-R2	Inverse variance weighted	4	0.172217	0.152151	0.257685	-0.125999	0.470432	1.18794	0.881615	1.60069
Cerebral aneurysm, nonruptured	TRAIL	Inverse variance weighted	8	-0.0520229	0.103144	0.614001	-0.254185	0.15014	0.949307	0.775548	1.162
Cerebral aneurysm, nonruptured	TRANCE	Inverse variance weighted	7	-0.294082	0.12659	0.0201733	-0.542199	-0.045966	0.745215	0.581468	0.955074
Cerebral aneurysm, nonruptured	U-PAR	Inverse variance weighted	7	-0.100903	0.212017	0.634132	-0.516456	0.314651	0.904021	0.596631	1.36978
Cerebral aneurysm, nonruptured	VEGF-A	Inverse variance weighted	6	-0.0207601	0.12852	0.871674	-0.272659	0.231139	0.979454	0.761352	1.26003
Cerebral aneurysm, nonruptured	VEGF-D	Inverse variance weighted	4	-0.0906206	0.198044	0.647256	-0.478787	0.297546	0.913364	0.619534	1.34655
Angina pectoris	ADM	Inverse variance weighted	5	0.0903265	0.0722489	0.211222	-0.0512814	0.231934	1.09453	0.950011	1.26104
Angina pectoris	AGRP	Inverse variance weighted	4	-0.0931017	0.104118	0.37122	-0.297174	0.11097	0.911101	0.742915	1.11736
Angina pectoris	CA-125	Inverse variance weighted	4	0.0143355	0.0304988	0.638331	-0.0454422	0.0741131	1.01444	0.955575	1.07693
Angina pectoris	CASP-8	Inverse variance weighted	2	-0.15215	0.057669	0.00833139	-0.265181	-0.039119	0.858859	0.767067	0.961636
Angina pectoris	CCL20	Inverse variance weighted	2	-0.0623244	0.119424	0.601758	-0.296396	0.171747	0.939578	0.743493	1.18738
Angina pectoris	CCL3	Inverse variance weighted	6	0.0122951	0.088184	0.889114	-0.160545	0.185136	1.01237	0.851679	1.20338
Angina pectoris	CCL4	Inverse variance weighted	6	0.0423513	0.0377003	0.261282	-0.0315414	0.116244	1.04326	0.968951	1.12327
Angina pectoris	CD40-L	Wald ratio	1	-0.0602094	0.212042	0.776448	-0.475812	0.355393	0.941567	0.621381	1.42674
Angina pectoris	CD40	Inverse variance weighted	5	0.00959531	0.035647	0.787795	-0.0602729	0.0794635	1.00964	0.941508	1.08271
Angina pectoris	CHI3L1	Inverse variance weighted	8	0.036785	0.0637255	0.563777	-0.088117	0.161687	1.03747	0.915654	1.17549
Angina pectoris	CSF-1	Wald ratio	1	0.156214	0.0781072	0.0455003	0.00312429	0.309304	1.16908	1.00313	1.36248
Angina pectoris	CSTB	Inverse variance weighted	2	0.0364053	0.0420907	0.38708	-0.0460924	0.118903	1.03708	0.954954	1.12626
Angina pectoris	CTSD	Inverse variance weighted	8	0.0337495	0.0937451	0.718837	-0.149991	0.21749	1.03433	0.860716	1.24295
Angina pectoris	CTSL1	Inverse variance weighted	11	-0.0979889	0.0526923	0.062936	-0.201266	0.00528802	0.906659	0.817695	1.0053
Angina pectoris	CX3CL1	Inverse variance weighted	5	-0.0361377	0.0568459	0.524964	-0.147556	0.0752803	0.964507	0.862814	1.07819
Angina pectoris	CXCL1	Inverse variance weighted	3	-0.0350464	0.0911942	0.700752	-0.213787	0.143694	0.965561	0.80752	1.15453
Angina pectoris	CXCL16	Inverse variance weighted	13	0.0339458	0.0747834	0.649885	-0.11263	0.180521	1.03453	0.893481	1.19784
Angina pectoris	CXCL6	Inverse variance weighted	3	0.0506534	0.0516718	0.326942	-0.0506232	0.15193	1.05196	0.950637	1.16408
Angina pectoris	Dkk-1	Inverse variance weighted	9	-0.00557927	0.0625012	0.92887	-0.128082	0.116923	0.994436	0.879782	1.12403
Angina pectoris	ECP	Inverse variance weighted	2	0.0524353	0.21256	0.805153	-0.364183	0.469053	1.05383	0.694764	1.59848
Angina pectoris	EGF	Wald ratio	1	-0.0850263	0.111362	0.445157	-0.303296	0.133243	0.918488	0.738381	1.14253
Angina pectoris	EN-RAGE	Inverse variance weighted	3	-0.096673	0.0693143	0.163105	-0.232529	0.039183	0.907853	0.792527	1.03996
Angina pectoris	ESM-1	Inverse variance weighted	2	-0.0414728	0.2043	0.839135	-0.4419	0.358955	0.959375	0.642814	1.43183
Angina pectoris	FABP4	Inverse variance weighted	2	0.0842818	0.175784	0.631609	-0.260254	0.428818	1.08794	0.770856	1.53544
Angina pectoris	FAS	Inverse variance weighted	3	0.111558	0.0519777	0.0318511	0.00968209	0.213435	1.11802	1.00973	1.23792
Angina pectoris	FGF-23	Inverse variance weighted	7	0.0112291	0.0798245	0.888129	-0.145227	0.167685	1.01129	0.864826	1.18256
Angina pectoris	FS	Inverse variance weighted	5	0.166285	0.0672059	0.0133511	0.0345615	0.298008	1.18091	1.03517	1.34717
Angina pectoris	Gal-3	Inverse variance weighted	8	0.0283552	0.0511236	0.57914	-0.071847	0.128557	1.02876	0.930673	1.13719
Angina pectoris	GAL	Inverse variance weighted	5	0.00764126	0.0528359	0.885009	-0.0959171	0.1112	1.00767	0.908539	1.11762
Angina pectoris	GDF-15	Inverse variance weighted	3	0.0368715	0.0655601	0.573838	-0.0916263	0.165369	1.03756	0.912446	1.17983
Angina pectoris	HB-EGF	Inverse variance weighted	6	-0.130043	0.079936	0.103773	-0.286717	0.026632	0.878058	0.750724	1.02699
Angina pectoris	HGF	Inverse variance weighted	2	0.0548606	0.0999554	0.583108	-0.141052	0.250773	1.05639	0.868444	1.28502
Angina pectoris	hK11	Inverse variance weighted	3	0.0294465	0.0309776	0.341821	-0.0312696	0.0901626	1.02988	0.969214	1.09435
Angina pectoris	HSP-27	Inverse variance weighted	3	-0.0441177	0.0466584	0.344379	-0.135568	0.0473327	0.956841	0.87322	1.04847
Angina pectoris	IL-18	Inverse variance weighted	8	-0.0773172	0.0492792	0.116657	-0.173905	0.01927	0.925596	0.840377	1.01946
Angina pectoris	IL-1ra	Inverse variance weighted	4	-0.0554727	0.0917316	0.545359	-0.235267	0.124321	0.946038	0.79036	1.13238
Angina pectoris	IL-27	Inverse variance weighted	12	-0.0383816	0.0436663	0.379414	-0.123968	0.0472043	0.962346	0.883409	1.04834
Angina pectoris	IL-6	Inverse variance weighted	2	-0.254398	0.196392	0.195198	-0.639326	0.130531	0.775383	0.527648	1.13943
Angina pectoris	IL-6RA	Inverse variance weighted	8	-0.0918116	0.0398857	0.0213425	-0.169987	-0.0136357	0.912277	0.843675	0.986457
Angina pectoris	IL-8	Inverse variance weighted	2	-0.0373543	0.139295	0.788571	-0.310372	0.235663	0.963335	0.733174	1.26575
Angina pectoris	IL16	Inverse variance weighted	7	-0.0531209	0.0421922	0.208023	-0.135818	0.0295759	0.948265	0.873002	1.03002
Angina pectoris	ITGB1BP2	Wald ratio	1	0.0662252	0.0953642	0.487404	-0.120689	0.253139	1.06847	0.88631	1.28806
Angina pectoris	KIM-1	Inverse variance weighted	10	0.0751735	0.0454916	0.0984386	-0.01399	0.164337	1.07807	0.986107	1.17861
Angina pectoris	KLK6	Inverse variance weighted	2	-0.0104392	0.0727078	0.885834	-0.152947	0.132068	0.989615	0.858176	1.14119
Angina pectoris	LEP	Inverse variance weighted	2	0.0991579	0.158069	0.530458	-0.210658	0.408973	1.10424	0.810051	1.50527
Angina pectoris	LOX-1	Inverse variance weighted	8	0.0807744	0.0897367	0.368053	-0.0951096	0.256658	1.08413	0.909273	1.2926
Angina pectoris	mAmP	Inverse variance weighted	4	0.125518	0.0794828	0.114293	-0.030268	0.281304	1.13374	0.970185	1.32486
Angina pectoris	MB	Inverse variance weighted	2	-0.0306268	0.148009	0.836069	-0.320725	0.259472	0.969837	0.725623	1.29624
Angina pectoris	MCP-1	Inverse variance weighted	6	-0.0434449	0.12135	0.720333	-0.281291	0.194401	0.957485	0.754809	1.21458
Angina pectoris	MMP-1	Inverse variance weighted	8	0.00012488	0.0323046	0.996916	-0.0631922	0.0634419	1.00012	0.938763	1.0655
Angina pectoris	MMP-10	Inverse variance weighted	6	0.0392186	0.0448258	0.381622	-0.04864	0.127077	1.04	0.952524	1.1355
Angina pectoris	MMP-12	Inverse variance weighted	7	0.0285593	0.0236216	0.22665	-0.0177391	0.0748577	1.02897	0.982417	1.07773
Angina pectoris	MMP-3	Inverse variance weighted	7	-0.040533	0.0339147	0.23203	-0.107006	0.0259398	0.960277	0.89852	1.02628
Angina pectoris	MMP-7	Inverse variance weighted	4	0.0124752	0.0447986	0.780649	-0.07533	0.10028	1.01255	0.927437	1.10548
Angina pectoris	MPO	Inverse variance weighted	10	0.0835976	0.0573748	0.145105	-0.0288571	0.196052	1.08719	0.971555	1.21659
Angina pectoris	NT-proBNP	Wald ratio	1	-0.1164	0.066918	0.081958	-0.247559	0.0147597	0.890119	0.780704	1.01487
Angina pectoris	OPG	Inverse variance weighted	7	-0.0525695	0.0700793	0.453169	-0.189925	0.0847859	0.948788	0.827021	1.08848
Angina pectoris	PAPPA	Inverse variance weighted	8	-0.00133162	0.0738552	0.985615	-0.146088	0.143425	0.998669	0.864082	1.15422
Angina pectoris	PAR-1	Inverse variance weighted	3	-0.0551243	0.143662	0.701194	-0.336701	0.226452	0.946368	0.714122	1.25414
Angina pectoris	PDGF_subunit B	Inverse variance weighted	7	-0.138351	0.0672937	0.0397893	-0.270247	-0.00645545	0.870793	0.763191	0.993565
Angina pectoris	PECAM-1	Inverse variance weighted	2	-0.0485541	0.0520649	0.351042	-0.150601	0.053493	0.952606	0.860191	1.05495
Angina pectoris	PlGF	Inverse variance weighted	2	-0.186557	0.156462	0.233126	-0.493223	0.120109	0.829811	0.610655	1.12762
Angina pectoris	PSGL-1	Inverse variance weighted	5	0.0221555	0.020573	0.281515	-0.0181676	0.0624786	1.0224	0.981996	1.06447
Angina pectoris	PTX3	Inverse variance weighted	4	0.00772301	0.0315909	0.806867	-0.0541952	0.0696412	1.00775	0.947247	1.07212
Angina pectoris	RAGE	Inverse variance weighted	9	-0.195356	0.0961327	0.0421387	-0.383776	-0.00693575	0.822542	0.681284	0.993088
Angina pectoris	REN	Inverse variance weighted	3	0.334162	0.389683	0.391157	-0.429617	1.09794	1.39677	0.650758	2.99798
Angina pectoris	RETN	Inverse variance weighted	13	0.012914	0.0677945	0.848928	-0.119963	0.145791	1.013	0.886953	1.15695
Angina pectoris	SCF	Inverse variance weighted	13	-0.0834267	0.0842039	0.321798	-0.248466	0.081613	0.919959	0.779996	1.08504
Angina pectoris	SELE	Inverse variance weighted	10	0.0672374	0.113412	0.553274	-0.15505	0.289525	1.06955	0.856373	1.33579
Angina pectoris	SIRT2	Inverse variance weighted	2	-0.127453	0.26991	0.63678	-0.656476	0.40157	0.880335	0.518676	1.49417
Angina pectoris	SPON1	Inverse variance weighted	2	-0.0639164	0.0582005	0.272112	-0.177989	0.0501565	0.938083	0.836951	1.05144
Angina pectoris	ST2	Inverse variance weighted	8	-0.00323089	0.0523604	0.950798	-0.105857	0.0993955	0.996774	0.899553	1.1045
Angina pectoris	t-PA	Inverse variance weighted	2	-0.0658487	0.141974	0.642786	-0.344119	0.212421	0.936272	0.708845	1.23667
Angina pectoris	TF	Inverse variance weighted	7	-0.0272944	0.0433928	0.529345	-0.112344	0.0577555	0.973075	0.893737	1.05946
Angina pectoris	TIE2	Inverse variance weighted	8	-0.0394954	0.0256462	0.123558	-0.0897619	0.0107711	0.961274	0.914149	1.01083
Angina pectoris	TM	Inverse variance weighted	5	0.0410929	0.063181	0.515434	-0.0827419	0.164928	1.04195	0.920589	1.17931
Angina pectoris	TNF-R1	Inverse variance weighted	4	-0.0445319	0.120868	0.71255	-0.281433	0.192369	0.956445	0.754701	1.21212
Angina pectoris	TNF-R2	Inverse variance weighted	7	0.163789	0.130485	0.209392	-0.0919603	0.419539	1.17797	0.912141	1.52126
Angina pectoris	TNFSF14	Inverse variance weighted	2	-0.0127804	0.0462517	0.782299	-0.103434	0.0778728	0.987301	0.901736	1.08099
Angina pectoris	TRAIL-R2	Inverse variance weighted	4	-0.0125413	0.0513043	0.806883	-0.113098	0.0880152	0.987537	0.893063	1.092
Angina pectoris	TRAIL	Inverse variance weighted	8	-0.0758702	0.0420712	0.0713293	-0.15833	0.00658938	0.926936	0.853568	1.00661
Angina pectoris	TRANCE	Inverse variance weighted	7	-0.0137749	0.0523458	0.792434	-0.116373	0.0888229	0.98632	0.890143	1.09289
Angina pectoris	U-PAR	Inverse variance weighted	7	0.0546644	0.0980852	0.577312	-0.137583	0.246911	1.05619	0.871462	1.28007
Angina pectoris	VEGF-A	Inverse variance weighted	6	-0.0854325	0.0406944	0.0357845	-0.165193	-0.0056715	0.918115	0.84773	0.994345
Angina pectoris	VEGF-D	Inverse variance weighted	4	-0.00454975	0.0592342	0.938775	-0.120649	0.111549	0.995461	0.886345	1.11801
Aortic aneurysm	ADM	Inverse variance weighted	5	-0.0934946	0.144221	0.516807	-0.376167	0.189178	0.910743	0.686488	1.20826
Aortic aneurysm	AGRP	Inverse variance weighted	4	0.407456	0.209605	0.0519044	-0.00336922	0.818281	1.50299	0.996636	2.2666
Aortic aneurysm	CA-125	Inverse variance weighted	4	-0.0142509	0.0556048	0.797727	-0.123236	0.0947344	0.98585	0.884055	1.09937
Aortic aneurysm	CASP-8	Inverse variance weighted	2	-0.228615	0.142201	0.107903	-0.507328	0.0500984	0.795635	0.602102	1.05137
Aortic aneurysm	CCL20	Inverse variance weighted	2	-0.0821754	0.243677	0.735943	-0.559782	0.395431	0.92111	0.571333	1.48502
Aortic aneurysm	CCL3	Inverse variance weighted	6	-0.0689065	0.1105	0.532896	-0.285486	0.147673	0.933414	0.751649	1.15913
Aortic aneurysm	CCL4	Inverse variance weighted	6	-0.028184	0.0530686	0.59536	-0.132199	0.0758305	0.972209	0.876167	1.07878
Aortic aneurysm	CD40-L	Wald ratio	1	0.120419	0.431937	0.780408	-0.726178	0.967016	1.12797	0.483754	2.63008
Aortic aneurysm	CD40	Inverse variance weighted	5	-0.124905	0.0758153	0.0994584	-0.273502	0.0236934	0.882581	0.760711	1.02398
Aortic aneurysm	CHI3L1	Inverse variance weighted	8	0.060729	0.0802255	0.449062	-0.0965129	0.217971	1.06261	0.907998	1.24355
Aortic aneurysm	CSF-1	Wald ratio	1	-0.162486	0.160205	0.310471	-0.476488	0.151517	0.850028	0.62096	1.1636
Aortic aneurysm	CSTB	Inverse variance weighted	2	0.137376	0.0779952	0.0781806	-0.0154944	0.290247	1.14726	0.984625	1.33676
Aortic aneurysm	CTSD	Inverse variance weighted	8	-0.00671687	0.0846629	0.936765	-0.172656	0.159222	0.993306	0.841427	1.1726
Aortic aneurysm	CTSL1	Inverse variance weighted	11	0.185262	0.0900105	0.0395681	0.00884172	0.361683	1.20353	1.00888	1.43574
Aortic aneurysm	CX3CL1	Inverse variance weighted	5	0.351731	0.115954	0.0024185	0.12446	0.579001	1.42153	1.13254	1.78426
Aortic aneurysm	CXCL1	Inverse variance weighted	3	-0.0601623	0.124801	0.62976	-0.304773	0.184448	0.941612	0.737291	1.20255
Aortic aneurysm	CXCL16	Inverse variance weighted	13	-0.228402	0.140064	0.102954	-0.502927	0.046123	0.795804	0.604758	1.0472
Aortic aneurysm	CXCL6	Inverse variance weighted	3	-0.0274691	0.0661771	0.67808	-0.157176	0.102238	0.972905	0.854553	1.10765
Aortic aneurysm	Dkk-1	Inverse variance weighted	9	-0.055724	0.101584	0.583313	-0.254828	0.14338	0.9458	0.77505	1.15417
Aortic aneurysm	ECP	Inverse variance weighted	2	-0.0801881	0.28661	0.779645	-0.641943	0.481567	0.922943	0.526269	1.61861
Aortic aneurysm	EGF	Wald ratio	1	-0.167795	0.227239	0.460265	-0.613183	0.277592	0.845527	0.541624	1.31995
Aortic aneurysm	EN-RAGE	Inverse variance weighted	3	-0.0335927	0.114249	0.768734	-0.257521	0.190335	0.966965	0.772965	1.20966
Aortic aneurysm	ESM-1	Inverse variance weighted	2	-0.011587	0.182872	0.949479	-0.370016	0.346842	0.98848	0.690723	1.41459
Aortic aneurysm	FABP4	Inverse variance weighted	2	-0.0661542	0.217434	0.760938	-0.492326	0.360017	0.935987	0.611203	1.43335
Aortic aneurysm	FAS	Inverse variance weighted	3	0.0296917	0.200878	0.882493	-0.364029	0.423412	1.03014	0.694871	1.52716
Aortic aneurysm	FGF-23	Inverse variance weighted	7	0.106914	0.145802	0.463389	-0.178859	0.392686	1.11284	0.836224	1.48095
Aortic aneurysm	FS	Inverse variance weighted	5	0.00870503	0.137218	0.949417	-0.260242	0.277652	1.00874	0.770865	1.32003
Aortic aneurysm	Gal-3	Inverse variance weighted	8	0.194569	0.0851618	0.0223304	0.0276521	0.361486	1.21479	1.02804	1.43546
Aortic aneurysm	GAL	Inverse variance weighted	5	0.161621	0.107991	0.134493	-0.0500416	0.373284	1.17542	0.95119	1.4525
Aortic aneurysm	GDF-15	Inverse variance weighted	3	-0.194307	0.133496	0.145521	-0.455959	0.0673438	0.823405	0.63384	1.06966
Aortic aneurysm	HB-EGF	Inverse variance weighted	6	-0.283056	0.16915	0.0942484	-0.61459	0.0484783	0.753478	0.540863	1.04967
Aortic aneurysm	HGF	Inverse variance weighted	2	-0.155756	0.201961	0.440576	-0.551599	0.240087	0.855768	0.576028	1.27136
Aortic aneurysm	hK11	Inverse variance weighted	3	-0.0365977	0.0541023	0.498752	-0.142638	0.0694427	0.964064	0.867068	1.07191
Aortic aneurysm	HSP-27	Inverse variance weighted	3	-0.141824	0.101212	0.161137	-0.3402	0.0565515	0.867774	0.711628	1.05818
Aortic aneurysm	IL-18	Inverse variance weighted	8	-0.0144235	0.0779484	0.853198	-0.167202	0.138355	0.98568	0.846028	1.14838
Aortic aneurysm	IL-1ra	Inverse variance weighted	4	-0.0299351	0.108972	0.783544	-0.243521	0.183651	0.970508	0.783863	1.2016
Aortic aneurysm	IL-27	Inverse variance weighted	12	0.102627	0.0663968	0.122185	-0.0275105	0.232765	1.10808	0.972864	1.26209
Aortic aneurysm	IL-6	Inverse variance weighted	2	-0.394559	0.234911	0.0930333	-0.854984	0.0658667	0.673977	0.42529	1.06808
Aortic aneurysm	IL-6RA	Inverse variance weighted	8	-0.0839407	0.0686716	0.221575	-0.218537	0.0506555	0.919486	0.803694	1.05196
Aortic aneurysm	IL-8	Inverse variance weighted	2	-0.155404	0.284333	0.584683	-0.712698	0.401889	0.856069	0.49032	1.49465
Aortic aneurysm	IL16	Inverse variance weighted	7	-0.174986	0.0669491	0.00895651	-0.306206	-0.0437653	0.839469	0.736235	0.957179
Aortic aneurysm	ITGB1BP2	Wald ratio	1	-0.191391	0.194702	0.325611	-0.573007	0.190225	0.82581	0.563828	1.20952
Aortic aneurysm	KIM-1	Inverse variance weighted	10	0.0277771	0.0647375	0.667871	-0.0991085	0.154663	1.02817	0.905644	1.16726
Aortic aneurysm	KLK6	Inverse variance weighted	2	-0.110112	0.148403	0.4581	-0.400982	0.180758	0.895734	0.669662	1.19813
Aortic aneurysm	LEP	Inverse variance weighted	2	-0.180514	0.289069	0.532321	-0.747089	0.386061	0.834841	0.473744	1.47117
Aortic aneurysm	LOX-1	Inverse variance weighted	8	0.171283	0.128219	0.181593	-0.0800257	0.422591	1.18683	0.923093	1.52591
Aortic aneurysm	mAmP	Inverse variance weighted	4	0.182569	0.191892	0.341393	-0.19354	0.558678	1.2003	0.824037	1.74836
Aortic aneurysm	MB	Inverse variance weighted	2	0.00913786	0.30188	0.975852	-0.582546	0.600822	1.00918	0.558475	1.82362
Aortic aneurysm	MCP-1	Inverse variance weighted	6	0.237047	0.131058	0.0704964	-0.0198281	0.493921	1.2675	0.980367	1.63873
Aortic aneurysm	MMP-1	Inverse variance weighted	8	0.129254	0.0703389	0.0661229	-0.00861019	0.267118	1.13798	0.991427	1.30619
Aortic aneurysm	MMP-10	Inverse variance weighted	6	-0.0569986	0.0882149	0.518193	-0.2299	0.115903	0.944595	0.794613	1.12289
Aortic aneurysm	MMP-12	Inverse variance weighted	7	0.0403024	0.0541984	0.457114	-0.0659266	0.146531	1.04113	0.9362	1.15781
Aortic aneurysm	MMP-3	Inverse variance weighted	7	-0.0378234	0.0781162	0.628248	-0.190931	0.115284	0.962883	0.826189	1.12219
Aortic aneurysm	MMP-7	Inverse variance weighted	4	0.210801	0.0988697	0.0329982	0.0170159	0.404585	1.23467	1.01716	1.49868
Aortic aneurysm	MPO	Inverse variance weighted	10	-0.0520677	0.100529	0.604502	-0.249105	0.144969	0.949265	0.779499	1.156
Aortic aneurysm	NT-proBNP	Wald ratio	1	0.224317	0.137135	0.101894	-0.0444675	0.493101	1.25147	0.956507	1.63739
Aortic aneurysm	OPG	Inverse variance weighted	7	0.0362113	0.128837	0.778663	-0.21631	0.288733	1.03687	0.805485	1.33473
Aortic aneurysm	PAPPA	Inverse variance weighted	8	0.0494644	0.13189	0.707628	-0.209039	0.307968	1.05071	0.811364	1.36066
Aortic aneurysm	PAR-1	Inverse variance weighted	3	-0.0740597	0.286074	0.795725	-0.634764	0.486644	0.928616	0.530061	1.62685
Aortic aneurysm	PDGF_subunit B	Inverse variance weighted	7	-0.0803034	0.125431	0.522031	-0.326149	0.165542	0.922836	0.721698	1.18003
Aortic aneurysm	PECAM-1	Inverse variance weighted	2	-0.00541096	0.104297	0.958624	-0.209832	0.19901	0.994604	0.81072	1.22019
Aortic aneurysm	PlGF	Inverse variance weighted	2	0.461691	0.630559	0.46405	-0.774204	1.69759	1.58676	0.461071	5.46075
Aortic aneurysm	PSGL-1	Inverse variance weighted	5	-0.00152303	0.0418952	0.971001	-0.0836377	0.0805916	0.998478	0.919764	1.08393
Aortic aneurysm	PTX3	Inverse variance weighted	4	-0.0393427	0.0879643	0.654689	-0.211753	0.133067	0.961421	0.809165	1.14233
Aortic aneurysm	RAGE	Inverse variance weighted	9	0.130929	0.13441	0.330004	-0.132514	0.394373	1.13989	0.875891	1.48345
Aortic aneurysm	REN	Inverse variance weighted	3	0.0673996	0.303268	0.824123	-0.527005	0.661804	1.06972	0.590371	1.93829
Aortic aneurysm	RETN	Inverse variance weighted	13	-0.196101	0.103481	0.0580861	-0.398924	0.00672135	0.821929	0.671042	1.00674
Aortic aneurysm	SCF	Inverse variance weighted	13	-0.188558	0.11881	0.1125	-0.421425	0.0443097	0.828153	0.656111	1.04531
Aortic aneurysm	SELE	Inverse variance weighted	10	0.207711	0.143469	0.14768	-0.0734882	0.48891	1.23086	0.929147	1.63054
Aortic aneurysm	SIRT2	Inverse variance weighted	2	0.0307005	0.359336	0.931914	-0.673598	0.734999	1.03118	0.509871	2.08548
Aortic aneurysm	SPON1	Inverse variance weighted	2	-0.267803	0.118901	0.0243016	-0.500848	-0.0347578	0.765059	0.606017	0.965839
Aortic aneurysm	ST2	Inverse variance weighted	8	0.00368154	0.0596721	0.950805	-0.113276	0.120639	1.00369	0.892904	1.12822
Aortic aneurysm	t-PA	Inverse variance weighted	2	0.172157	0.433974	0.69159	-0.678433	1.02275	1.18786	0.507412	2.78082
Aortic aneurysm	TF	Inverse variance weighted	7	0.00230984	0.0745277	0.975275	-0.143765	0.148384	1.00231	0.866092	1.15996
Aortic aneurysm	TIE2	Inverse variance weighted	8	-0.0104954	0.0770348	0.891629	-0.161484	0.140493	0.989559	0.85088	1.15084
Aortic aneurysm	TM	Inverse variance weighted	5	-0.0527164	0.0724806	0.467032	-0.194778	0.0893456	0.948649	0.823017	1.09346
Aortic aneurysm	TNF-R1	Inverse variance weighted	4	-0.319646	0.245353	0.192643	-0.800538	0.161246	0.726406	0.449087	1.17497
Aortic aneurysm	TNF-R2	Inverse variance weighted	7	0.081551	0.186405	0.661754	-0.283804	0.446906	1.08497	0.752914	1.56347
Aortic aneurysm	TNFSF14	Inverse variance weighted	2	0.121117	0.0942263	0.198658	-0.0635665	0.305801	1.12876	0.938412	1.35771
Aortic aneurysm	TRAIL-R2	Inverse variance weighted	4	0.145821	0.0891689	0.10198	-0.0289506	0.320592	1.15699	0.971465	1.37794
Aortic aneurysm	TRAIL	Inverse variance weighted	8	0.0286344	0.0945128	0.761914	-0.156611	0.213879	1.02905	0.855037	1.23847
Aortic aneurysm	TRANCE	Inverse variance weighted	7	0.0129066	0.0941759	0.890993	-0.171678	0.197491	1.01299	0.84225	1.21834
Aortic aneurysm	U-PAR	Inverse variance weighted	7	-0.15524	0.131931	0.239323	-0.413825	0.103344	0.856209	0.661117	1.10887
Aortic aneurysm	VEGF-A	Inverse variance weighted	6	-0.019661	0.0750649	0.793383	-0.166788	0.127466	0.980531	0.846379	1.13595
Aortic aneurysm	VEGF-D	Inverse variance weighted	4	0.143296	0.133383	0.282679	-0.118134	0.404726	1.15407	0.888577	1.49889
Dissection of aorta	ADM	Inverse variance weighted	5	-0.0636159	0.341056	0.852032	-0.732086	0.604854	0.938365	0.480905	1.83098
Dissection of aorta	AGRP	Inverse variance weighted	4	0.0658505	0.750542	0.930085	-1.40521	1.53691	1.06807	0.245315	4.65021
Dissection of aorta	CA-125	Inverse variance weighted	4	0.0266798	0.131206	0.838867	-0.230483	0.283843	1.02704	0.79415	1.32822
Dissection of aorta	CASP-8	Inverse variance weighted	2	-0.421591	0.257552	0.101648	-0.926393	0.0832113	0.656002	0.39598	1.08677
Dissection of aorta	CCL20	Inverse variance weighted	2	-0.48971	0.573797	0.393407	-1.61435	0.634932	0.612804	0.19902	1.88689
Dissection of aorta	CCL3	Inverse variance weighted	6	0.130279	0.236789	0.58219	-0.333827	0.594384	1.13915	0.716178	1.81192
Dissection of aorta	CCL4	Inverse variance weighted	6	0.156863	0.125035	0.209642	-0.0882062	0.401933	1.16984	0.915572	1.49471
Dissection of aorta	CD40-L	Wald ratio	1	1.71335	1.0144	0.0912132	-0.274869	3.70157	5.54752	0.759672	40.5109
Dissection of aorta	CD40	Inverse variance weighted	5	-0.236871	0.171861	0.168121	-0.573719	0.0999775	0.789093	0.563426	1.10515
Dissection of aorta	CHI3L1	Inverse variance weighted	8	-0.0432858	0.150876	0.774192	-0.339003	0.252432	0.957638	0.71248	1.28715
Dissection of aorta	CSF-1	Wald ratio	1	-0.0330673	0.377423	0.930184	-0.772816	0.706682	0.967473	0.461711	2.02725
Dissection of aorta	CSTB	Inverse variance weighted	2	-0.197704	0.183687	0.281789	-0.557732	0.162323	0.820612	0.572506	1.17624
Dissection of aorta	CTSD	Inverse variance weighted	8	0.0311347	0.199232	0.875817	-0.35936	0.421629	1.03162	0.698123	1.52444
Dissection of aorta	CTSL1	Inverse variance weighted	11	0.0475215	0.211818	0.822485	-0.367643	0.462686	1.04867	0.692365	1.58833
Dissection of aorta	CX3CL1	Inverse variance weighted	5	0.106791	0.273136	0.695812	-0.428556	0.642138	1.1127	0.651449	1.90054
Dissection of aorta	CXCL1	Inverse variance weighted	3	-0.124261	0.2358	0.598209	-0.586429	0.337906	0.883149	0.55631	1.40201
Dissection of aorta	CXCL16	Inverse variance weighted	13	-0.206257	0.234916	0.379942	-0.666692	0.254178	0.813624	0.513404	1.2894
Dissection of aorta	CXCL6	Inverse variance weighted	3	-0.167882	0.155714	0.280969	-0.473081	0.137317	0.845454	0.62308	1.14719
Dissection of aorta	Dkk-1	Inverse variance weighted	9	-0.113687	0.295153	0.700104	-0.692188	0.464814	0.892537	0.50048	1.59172
Dissection of aorta	ECP	Inverse variance weighted	2	-0.524559	0.344578	0.127929	-1.19993	0.150815	0.591816	0.301215	1.16278
Dissection of aorta	EGF	Wald ratio	1	0.309255	0.535741	0.563772	-0.740798	1.35931	1.36241	0.476734	3.8935
Dissection of aorta	EN-RAGE	Inverse variance weighted	3	-0.0778996	0.247063	0.752532	-0.562143	0.406344	0.925057	0.569986	1.50132
[truncated: 3,301 more rows]

## Sheet: Suppl Table 6
Supplementary Table 6. Network analysis of VAT-proteins-CVDs.
CVD outcome	Protein	Outcome.x	Exposure.x	Method.x	nSnp.x	Beta.x	SE.x	P-value.x	lCI.x	uCI.x	OR.x	ORlCI.x	ORuCI.x	Outcome.y	Exposure.y	Method.y	nSnp.y	Beta.y	SE.y	P-value.y	lCI.y	uCI.y	OR.y	ORlCI.y	ORuCI.y	Outcome.z	Exposure.z	Method.z	nSnp.z	Beta.z	SE.z	P-value.z	lCI.z	uCI.z	OR.z	ORlCI.z	ORuCI.z
metabolic risk factors
Fasting glucose	RAGE	RAGE	VAT	Inverse variance weighted	221	-0.146028	0.041121	0.000383496	-0.226626	-0.0654312	0.864133	0.797219	0.936663	Fasting glucose	RAGE	Inverse variance weighted	6	-0.0359172	0.016681	0.0313041	-0.068612	-0.00322252	0.96472	0.933689	0.996783	Fasting glucose	VAT	Inverse variance weighted	168	0.0762282	0.0158654	1.54999e-06	0.045132	0.107324	1.07921	1.04617	1.1133
HDL-C	REN	REN	VAT	Inverse variance weighted	221	0.147003	0.0395496	0.000201664	0.0694856	0.22452	1.15836	1.07196	1.25172	HDL	REN	Wald ratio	1	-0.158679	0.0798722	0.0469593	-0.315229	-0.00212993	0.85327	0.729622	0.997872	HDL	VAT	Inverse variance weighted	168	-0.329473	0.0302327	1.17924e-27	-0.388729	-0.270217	0.719303	0.677918	0.763214
HDL-C	GDF-15	GDF-15	VAT	Inverse variance weighted	221	0.209767	0.0345993	1.33804e-09	0.141953	0.277582	1.23339	1.15252	1.31993	HDL	GDF-15	Inverse variance weighted	2	-0.22831	0.0587059	0.000100636	-0.343374	-0.113247	0.795877	0.709373	0.89293	HDL	VAT	Inverse variance weighted	168	-0.329473	0.0302327	1.17924e-27	-0.388729	-0.270217	0.719303	0.677918	0.763214
HDL-C	CSF-1	CSF-1	VAT	Inverse variance weighted	221	0.143958	0.0446882	0.00127571	0.0563691	0.231547	1.15484	1.05799	1.26055	HDL	CSF-1	Wald ratio	1	-0.0843786	0.0279361	0.00252434	-0.139133	-0.0296237	0.919083	0.870112	0.970811	HDL	VAT	Inverse variance weighted	168	-0.329473	0.0302327	1.17924e-27	-0.388729	-0.270217	0.719303	0.677918	0.763214
T2D	RAGE	RAGE	VAT	Inverse variance weighted	221	-0.146028	0.041121	0.000383496	-0.226626	-0.0654312	0.864133	0.797219	0.936663	T2D	RAGE	Inverse variance weighted	6	-0.20623	0.0979578	0.0352657	-0.398227	-0.0142327	0.813646	0.671509	0.985868	T2D	VAT	Inverse variance weighted	165	0.874116	0.101277	6.08368e-18	0.675614	1.07262	2.39676	1.96524	2.92302
T2D	MPO	MPO	VAT	Inverse variance weighted	221	0.151896	0.0366639	3.42876e-05	0.0800352	0.223758	1.16404	1.08333	1.25077	T2D	MPO	Inverse variance weighted	8	0.202841	0.0915001	0.0266344	0.0235003	0.382181	1.22488	1.02378	1.46548	T2D	VAT	Inverse variance weighted	165	0.874116	0.101277	6.08368e-18	0.675614	1.07262	2.39676	1.96524	2.92302
T2D	U-PAR	U-PAR	VAT	Inverse variance weighted	221	0.156204	0.0395342	7.77932e-05	0.0787166	0.233691	1.16906	1.0819	1.26325	T2D	U-PAR	Inverse variance weighted	6	0.259867	0.0880785	0.00317367	0.0872326	0.4325	1.29676	1.09115	1.54111	T2D	VAT	Inverse variance weighted	165	0.874116	0.101277	6.08368e-18	0.675614	1.07262	2.39676	1.96524	2.92302
TG	TNF-R2	TNF-R2	VAT	Inverse variance weighted	221	0.183199	0.039306	3.14919e-06	0.106159	0.260239	1.20105	1.112	1.29724	TG	TNF-R2	Inverse variance weighted	5	0.0792308	0.0346569	0.0222455	0.0113033	0.147158	1.08245	1.01137	1.15854	TG	VAT	Inverse variance weighted	168	0.233761	0.0248784	5.66056e-21	0.184999	0.282523	1.26334	1.20322	1.32647
TG	AGRP	AGRP	VAT	Inverse variance weighted	221	-0.128403	0.0461617	0.00540938	-0.21888	-0.0379258	0.879499	0.803419	0.962784	TG	AGRP	Inverse variance weighted	3	-0.168815	0.0676073	0.0125251	-0.301325	-0.0363047	0.844665	0.739837	0.964346	TG	VAT	Inverse variance weighted	168	0.233761	0.0248784	5.66056e-21	0.184999	0.282523	1.26334	1.20322	1.32647
coronary heart disease
CAD	VEGF-D	VEGF-D	VAT	Inverse variance weighted	221	-0.141242	0.0418265	0.000733201	-0.223222	-0.0592621	0.868279	0.799937	0.94246	CAD	VEGF-D	Inverse variance weighted	4	-0.103246	0.0398805	0.00962865	-0.181412	-0.0250804	0.901905	0.834092	0.975232	CAD	VAT	Inverse variance weighted	217	0.452888	0.0455379	2.64364e-23	0.363634	0.542143	1.57285	1.43855	1.71969
CAD	CSF-1	CSF-1	VAT	Inverse variance weighted	221	0.143958	0.0446882	0.00127571	0.0563691	0.231547	1.15484	1.05799	1.26055	CAD	CSF-1	Wald ratio	1	0.12553	0.0538124	0.019662	0.0200579	0.231003	1.13375	1.02026	1.25986	CAD	VAT	Inverse variance weighted	217	0.452888	0.0455379	2.64364e-23	0.363634	0.542143	1.57285	1.43855	1.71969
Angina pectoris	FAS	FAS	VAT	Inverse variance weighted	221	0.219421	0.0383444	1.05047e-08	0.144266	0.294576	1.24536	1.15519	1.34256	Angina pectoris	FAS	Inverse variance weighted	3	0.111558	0.0519777	0.0318511	0.00968209	0.213435	1.11802	1.00973	1.23792	Angina pectoris	VAT	Inverse variance weighted	220	0.329003	0.0587951	2.19665e-08	0.213765	0.444242	1.38958	1.23833	1.55931
Angina pectoris	CSF-1	CSF-1	VAT	Inverse variance weighted	221	0.143958	0.0446882	0.00127571	0.0563691	0.231547	1.15484	1.05799	1.26055	Angina pectoris	CSF-1	Wald ratio	1	0.156214	0.0781072	0.0455003	0.00312429	0.309304	1.16908	1.00313	1.36248	Angina pectoris	VAT	Inverse variance weighted	220	0.329003	0.0587951	2.19665e-08	0.213765	0.444242	1.38958	1.23833	1.55931
Angina pectoris	RAGE	RAGE	VAT	Inverse variance weighted	221	-0.146028	0.041121	0.000383496	-0.226626	-0.0654312	0.864133	0.797219	0.936663	Angina pectoris	RAGE	Inverse variance weighted	9	-0.195356	0.0961327	0.0421387	-0.383776	-0.00693575	0.822542	0.681284	0.993088	Angina pectoris	VAT	Inverse variance weighted	220	0.329003	0.0587951	2.19665e-08	0.213765	0.444242	1.38958	1.23833	1.55931
Major coronary heart disease event	CSF-1	CSF-1	VAT	Inverse variance weighted	221	0.143958	0.0446882	0.00127571	0.0563691	0.231547	1.15484	1.05799	1.26055	Major coronary heart disease event	CSF-1	Wald ratio	1	0.144242	0.0735462	0.049851	9.12201e-05	0.288392	1.15516	1.00009	1.33428	Major coronary heart disease event	VAT	Inverse variance weighted	220	0.294766	0.0538265	4.34527e-08	0.189266	0.400266	1.34281	1.20836	1.49222
Coronary atherosclerosis	CSF-1	CSF-1	VAT	Inverse variance weighted	221	0.143958	0.0446882	0.00127571	0.0563691	0.231547	1.15484	1.05799	1.26055	Coronary atherosclerosis	CSF-1	Wald ratio	1	0.149943	0.0718358	0.0368609	0.00914481	0.290741	1.16177	1.00919	1.33742	Coronary atherosclerosis	VAT	Inverse variance weighted	220	0.344351	0.0556438	6.07415e-10	0.23529	0.453413	1.41107	1.26528	1.57367
Unstable angina pectoris	KLK6	KLK6	VAT	Inverse variance weighted	221	-0.140914	0.0361276	9.60094e-05	-0.211724	-0.0701042	0.868564	0.809188	0.932297	Unstable angina pectoris	KLK6	Inverse variance weighted	2	-0.283989	0.105547	0.0071314	-0.490861	-0.0771173	0.752775	0.612099	0.925781	Unstable angina pectoris	VAT	Inverse variance weighted	220	0.352297	0.0767933	4.48363e-06	0.201782	0.502812	1.42233	1.22358	1.65336
Unstable angina pectoris	t-PA	t-PA	VAT	Inverse variance weighted	221	0.159939	0.0364745	1.16012e-05	0.0884488	0.231429	1.17344	1.09248	1.2604	Unstable angina pectoris	t-PA	Inverse variance weighted	2	0.461124	0.205953	0.0251572	0.0574568	0.864792	1.58586	1.05914	2.37451	Unstable angina pectoris	VAT	Inverse variance weighted	220	0.352297	0.0767933	4.48363e-06	0.201782	0.502812	1.42233	1.22358	1.65336
Unstable angina pectoris	RAGE	RAGE	VAT	Inverse variance weighted	221	-0.146028	0.041121	0.000383496	-0.226626	-0.0654312	0.864133	0.797219	0.936663	Unstable angina pectoris	RAGE	Inverse variance weighted	9	-0.221764	0.106262	0.0368923	-0.430038	-0.0134904	0.801104	0.650484	0.9866	Unstable angina pectoris	VAT	Inverse variance weighted	220	0.352297	0.0767933	4.48363e-06	0.201782	0.502812	1.42233	1.22358	1.65336
Unstable angina pectoris	CSF-1	CSF-1	VAT	Inverse variance weighted	221	0.143958	0.0446882	0.00127571	0.0563691	0.231547	1.15484	1.05799	1.26055	Unstable angina pectoris	CSF-1	Wald ratio	1	0.237742	0.114025	0.0370693	0.0142531	0.461231	1.26838	1.01436	1.58603	Unstable angina pectoris	VAT	Inverse variance weighted	220	0.352297	0.0767933	4.48363e-06	0.201782	0.502812	1.42233	1.22358	1.65336
Unstable angina pectoris	PSGL-1	PSGL-1	VAT	Inverse variance weighted	221	0.151634	0.0454599	0.000851295	0.0625326	0.240736	1.16373	1.06453	1.27218	Unstable angina pectoris	PSGL-1	Inverse variance weighted	5	0.072034	0.0300574	0.0165504	0.0131215	0.130947	1.07469	1.01321	1.13991	Unstable angina pectoris	VAT	Inverse variance weighted	220	0.352297	0.0767933	4.48363e-06	0.201782	0.502812	1.42233	1.22358	1.65336
Unstable angina pectoris	FAS	FAS	VAT	Inverse variance weighted	221	0.219421	0.0383444	1.05047e-08	0.144266	0.294576	1.24536	1.15519	1.34256	Unstable angina pectoris	FAS	Inverse variance weighted	3	0.161079	0.0756373	0.0332031	0.0128295	0.309328	1.17478	1.01291	1.36251	Unstable angina pectoris	VAT	Inverse variance weighted	220	0.352297	0.0767933	4.48363e-06	0.201782	0.502812	1.42233	1.22358	1.65336
MI	IL-1ra	IL-1ra	VAT	Inverse variance weighted	221	0.346888	0.0410565	2.93738e-17	0.266417	0.427359	1.41466	1.30528	1.5332	MI	IL-1ra	Inverse variance weighted	4	0.0931894	0.045886	0.0422663	0.00325278	0.183126	1.09767	1.00326	1.20097	MI	VAT	Inverse variance weighted	217	0.490286	0.0487297	8.18839e-24	0.394775	0.585796	1.63278	1.48405	1.79642
MI	CSF-1	CSF-1	VAT	Inverse variance weighted	221	0.143958	0.0446882	0.00127571	0.0563691	0.231547	1.15484	1.05799	1.26055	MI	CSF-1	Wald ratio	1	0.125752	0.0593666	0.0341557	0.00939348	0.242111	1.134	1.00944	1.27393	MI	VAT	Inverse variance weighted	217	0.490286	0.0487297	8.18839e-24	0.394775	0.585796	1.63278	1.48405	1.79642
MI	VEGF-D	VEGF-D	VAT	Inverse variance weighted	221	-0.141242	0.0418265	0.000733201	-0.223222	-0.0592621	0.868279	0.799937	0.94246	MI	VEGF-D	Inverse variance weighted	4	-0.107783	0.0442597	0.0148823	-0.194532	-0.0210336	0.897823	0.82322	0.979186	MI	VAT	Inverse variance weighted	217	0.490286	0.0487297	8.18839e-24	0.394775	0.585796	1.63278	1.48405	1.79642
Stroke
Ischemic stroke	HGF	HGF	VAT	Inverse variance weighted	221	0.342254	0.0461282	1.17454e-13	0.251843	0.432665	1.40812	1.28639	1.54136	AIS	HGF	Inverse variance weighted	2	0.143793	0.064946	0.0268257	0.0164992	0.271087	1.15465	1.01664	1.31139	AIS	VAT	Inverse variance weighted	219	0.256074	0.0423712	1.5072e-09	0.173027	0.339122	1.29185	1.1889	1.40371
AS	HGF	HGF	VAT	Inverse variance weighted	221	0.342254	0.0461282	1.17454e-13	0.251843	0.432665	1.40812	1.28639	1.54136	AS	HGF	Inverse variance weighted	2	0.150086	0.0602125	0.0126811	0.0320693	0.268102	1.16193	1.03259	1.30748	AS	VAT	Inverse variance weighted	219	0.254356	0.0398387	1.71776e-10	0.176273	0.33244	1.28963	1.19276	1.39437
CES	MB	MB	VAT	Inverse variance weighted	221	0.0848974	0.0370936	0.0220946	0.012194	0.157601	1.08861	1.01227	1.1707	CES	MB	Inverse variance weighted	2	0.548526	0.237752	0.021047	0.082533	1.01452	1.7307	1.08603	2.75804	CES	VAT	Inverse variance weighted	220	0.232167	0.0717958	0.00122194	0.0914468	0.372886	1.26133	1.09576	1.45192
CES	KLK6	KLK6	VAT	Inverse variance weighted	221	-0.140914	0.0361276	9.60094e-05	-0.211724	-0.0701042	0.868564	0.809188	0.932297	CES	KLK6	Inverse variance weighted	2	-0.248326	0.112158	0.0268232	-0.468155	-0.028497	0.780106	0.626157	0.971905	CES	VAT	Inverse variance weighted	220	0.232167	0.0717958	0.00122194	0.0914468	0.372886	1.26133	1.09576	1.45192
Stroke, including SAH	IL16	IL16	VAT	Inverse variance weighted	221	0.119609	0.0399116	0.00272786	0.0413823	0.197836	1.12706	1.04225	1.21876	Subarachnoid haemmorrhage	IL16	Inverse variance weighted	7	0.0754469	0.03342	0.0239744	0.00994376	0.14095	1.07837	1.00999	1.15137	Subarachnoid haemmorrhage	VAT	Inverse variance weighted	220	0.205235	0.0530785	0.000110346	0.101202	0.309269	1.22781	1.1065	1.36243
Cardiac arrhythmia
AF	MB	MB	VAT	Inverse variance weighted	221	0.0848974	0.0370936	0.0220946	0.012194	0.157601	1.08861	1.01227	1.1707	AF	MB	Inverse variance weighted	2	0.243953	0.0842358	0.00377871	0.0788505	0.409055	1.27628	1.08204	1.50539	AF	VAT	Inverse variance weighted	222	0.346119	0.0304163	5.29651e-30	0.286503	0.405735	1.41357	1.33176	1.50041
Atrial fibrillation and flutter	KIM-1	KIM-1	VAT	Inverse variance weighted	221	0.189472	0.0416731	5.45116e-06	0.107793	0.271152	1.20861	1.11382	1.31147	Atrial fibrillation and flutter	KIM-1	Inverse variance weighted	10	0.115532	0.0343165	0.000760828	0.0482718	0.182793	1.12247	1.04946	1.20057	Atrial fibrillation and flutter	VAT	Inverse variance weighted	220	0.589934	0.0590055	1.55588e-23	0.474283	0.705584	1.80387	1.60686	2.02503
Atrial fibrillation and flutter	LEP	LEP	VAT	Inverse variance weighted	221	0.554924	0.0410394	1.16372e-41	0.474487	0.635361	1.74181	1.60719	1.8877	Atrial fibrillation and flutter	LEP	Inverse variance weighted	2	0.627223	0.247662	0.0113227	0.141805	1.11264	1.8724	1.15235	3.04238	Atrial fibrillation and flutter	VAT	Inverse variance weighted	220	0.589934	0.0590055	1.55588e-23	0.474283	0.705584	1.80387	1.60686	2.02503
AV-block	U-PAR	U-PAR	VAT	Inverse variance weighted	221	0.156204	0.0395342	7.77932e-05	0.0787166	0.233691	1.16906	1.0819	1.26325	AV-block	U-PAR	Inverse variance weighted	7	0.332147	0.140579	0.0181425	0.0566109	0.607682	1.39396	1.05824	1.83617	AV-block	VAT	Inverse variance weighted	220	0.371247	0.112672	0.000984395	0.150411	0.592083	1.44954	1.16231	1.80775
AV-block	MPO	MPO	VAT	Inverse variance weighted	221	0.151896	0.0366639	3.42876e-05	0.0800352	0.223758	1.16404	1.08333	1.25077	AV-block	MPO	Inverse variance weighted	10	0.224636	0.110536	0.0421287	0.0079858	0.441287	1.25187	1.00802	1.55471	AV-block	VAT	Inverse variance weighted	220	0.371247	0.112672	0.000984395	0.150411	0.592083	1.44954	1.16231	1.80775
Conduction disorders	GAL	GAL	VAT	Inverse variance weighted	218	-0.316998	0.0578409	4.24114e-08	-0.430366	-0.203629	0.728333	0.650271	0.815765	Conduction disorders	GAL	Inverse variance weighted	5	-0.185597	0.0866709	0.0322422	-0.355472	-0.0157217	0.830609	0.700843	0.984401	Conduction disorders	VAT	Inverse variance weighted	220	0.186362	0.0832752	0.0252273	0.0231426	0.349581	1.20486	1.02341	1.41847
Paroxysmal tachycardia	PSGL-1	PSGL-1	VAT	Inverse variance weighted	221	0.151634	0.0454599	0.000851295	0.0625326	0.240736	1.16373	1.06453	1.27218	Paroxysmal tachycardia	PSGL-1	Inverse variance weighted	5	0.0734156	0.0342618	0.0321303	0.00626258	0.140569	1.07618	1.00628	1.15093	Paroxysmal tachycardia	VAT	Inverse variance weighted	220	0.257387	0.0807723	0.00143965	0.0990738	0.415701	1.29355	1.10415	1.51543
Paroxysmal tachycardia	GAL	GAL	VAT	Inverse variance weighted	218	-0.316998	0.0578409	4.24114e-08	-0.430366	-0.203629	0.728333	0.650271	0.815765	Paroxysmal tachycardia	GAL	Inverse variance weighted	5	-0.226601	0.0845485	0.00735946	-0.392316	-0.0608855	0.797239	0.675491	0.940931	Paroxysmal tachycardia	VAT	Inverse variance weighted	220	0.257387	0.0807723	0.00143965	0.0990738	0.415701	1.29355	1.10415	1.51543
Diseases of arteries or arterioles
Aortic aneurysm	MMP-7	MMP-7	VAT	Inverse variance weighted	221	0.102425	0.0410424	0.0125752	0.0219814	0.182868	1.10785	1.02222	1.20066	Aortic aneurysm	MMP-7	Inverse variance weighted	4	0.210801	0.0988697	0.0329982	0.0170159	0.404585	1.23467	1.01716	1.49868	Aortic aneurysm	VAT	Inverse variance weighted	220	0.340881	0.109727	0.00189231	0.125816	0.555945	1.40619	1.13407	1.74359
Aortic aneurysm	Gal-3	Gal-3	VAT	Inverse variance weighted	221	0.0827872	0.0353039	0.0190276	0.0135916	0.151983	1.08631	1.01368	1.16414	Aortic aneurysm	Gal-3	Inverse variance weighted	8	0.194569	0.0851618	0.0223304	0.0276521	0.361486	1.21479	1.02804	1.43546	Aortic aneurysm	VAT	Inverse variance weighted	220	0.340881	0.109727	0.00189231	0.125816	0.555945	1.40619	1.13407	1.74359
Atherosclerosis, excluding cerebral, coronary and PAD	FGF-23	FGF-23	VAT	Inverse variance weighted	221	0.13194	0.038918	0.000698423	0.0556604	0.208219	1.14104	1.05724	1.23148	Atherosclerosis, excluding cerebral, coronary and PAD	FGF-23	Inverse variance weighted	7	0.281448	0.116596	0.0157838	0.0529202	0.509975	1.32505	1.05435	1.66525	Atherosclerosis, excluding cerebral, coronary and PAD	VAT	Inverse variance weighted	220	0.481216	0.0738327	7.14116e-11	0.336504	0.625928	1.61804	1.40004	1.86998
Atherosclerosis, excluding cerebral, coronary and PAD	RAGE	RAGE	VAT	Inverse variance weighted	221	-0.146028	0.041121	0.000383496	-0.226626	-0.0654312	0.864133	0.797219	0.936663	Atherosclerosis, excluding cerebral, coronary and PAD	RAGE	Inverse variance weighted	9	-0.313763	0.13916	0.0241527	-0.586517	-0.0410093	0.730692	0.556261	0.95982	Atherosclerosis, excluding cerebral, coronary and PAD	VAT	Inverse variance weighted	220	0.481216	0.0738327	7.14116e-11	0.336504	0.625928	1.61804	1.40004	1.86998
Peripheral artery disease	RAGE	RAGE	VAT	Inverse variance weighted	221	-0.146028	0.041121	0.000383496	-0.226626	-0.0654312	0.864133	0.797219	0.936663	Peripheral artery disease	RAGE	Inverse variance weighted	9	-0.369496	0.157606	0.0190563	-0.678404	-0.0605882	0.691083	0.507426	0.941211	Peripheral artery disease	VAT	Inverse variance weighted	220	0.526212	0.0697704	4.62604e-14	0.389462	0.662962	1.69251	1.47619	1.94053
Pulmonary embolism	LEP	LEP	VAT	Inverse variance weighted	221	0.554924	0.0410394	1.16372e-41	0.474487	0.635361	1.74181	1.60719	1.8877	Pulmonary embolism	LEP	Inverse variance weighted	2	0.501258	0.23385	0.0320733	0.0429107	0.959604	1.6508	1.04384	2.61066	Pulmonary embolism	VAT	Inverse variance weighted	220	0.252538	0.0839115	0.00261607	0.088072	0.417005	1.28729	1.09207	1.51741
Pulmonary embolism	ESM-1	ESM-1	VAT	Inverse variance weighted	221	-0.221603	0.0599679	0.000219575	-0.33914	-0.104066	0.801234	0.712383	0.901166	Pulmonary embolism	ESM-1	Inverse variance weighted	2	-0.309934	0.147866	0.0360786	-0.599752	-0.0201158	0.733496	0.548948	0.980085	Pulmonary embolism	VAT	Inverse variance weighted	220	0.252538	0.0839115	0.00261607	0.088072	0.417005	1.28729	1.09207	1.51741
Diseases of veins
DVT of lower extremities and pulmonary embolism	LEP	LEP	VAT	Inverse variance weighted	221	0.554924	0.0410394	1.16372e-41	0.474487	0.635361	1.74181	1.60719	1.8877	DVT of lower extremities and pulmonary embolism	LEP	Inverse variance weighted	2	0.486352	0.174166	0.00523093	0.144986	0.827719	1.62637	1.15602	2.28809	DVT of lower extremities and pulmonary embolism	VAT	Inverse variance weighted	220	0.381485	0.0686269	2.71598e-08	0.246976	0.515994	1.46446	1.28015	1.6753
DVT of lower extremities and pulmonary embolism	VEGF-A	VEGF-A	VAT	Inverse variance weighted	221	0.114049	0.0469822	0.0152039	0.0219634	0.206134	1.12081	1.02221	1.22892	DVT of lower extremities and pulmonary embolism	VEGF-A	Inverse variance weighted	6	0.088821	0.0434597	0.0409775	0.00364008	0.174002	1.09289	1.00365	1.19006	DVT of lower extremities and pulmonary embolism	VAT	Inverse variance weighted	220	0.381485	0.0686269	2.71598e-08	0.246976	0.515994	1.46446	1.28015	1.6753
Phlebitis and thrombophlebitis (not including DVT)	VEGF-A	VEGF-A	VAT	Inverse variance weighted	221	0.114049	0.0469822	0.0152039	0.0219634	0.206134	1.12081	1.02221	1.22892	Phlebitis and thrombophlebitis (not including DVT)	VEGF-A	Inverse variance weighted	6	0.137374	0.054804	0.0121886	0.0299579	0.24479	1.14726	1.03041	1.27735	Phlebitis and thrombophlebitis (not including DVT)	VAT	Inverse variance weighted	220	0.408371	0.102327	6.58366e-05	0.207811	0.608932	1.50437	1.23098	1.83847
DVT of lower extremities	LEP	LEP	VAT	Inverse variance weighted	221	0.554924	0.0410394	1.16372e-41	0.474487	0.635361	1.74181	1.60719	1.8877	DVT of lower extremities	LEP	Inverse variance weighted	2	0.676429	0.226769	0.00285535	0.231962	1.1209	1.96684	1.26107	3.06761	DVT of lower extremities	VAT	Inverse variance weighted	220	0.511747	0.0911082	1.94394e-08	0.333175	0.690319	1.6682	1.39539	1.99435
Venous thromboembolism	VEGF-A	VEGF-A	VAT	Inverse variance weighted	221	0.114049	0.0469822	0.0152039	0.0219634	0.206134	1.12081	1.02221	1.22892	Venous thromboembolism	VEGF-A	Inverse variance weighted	6	0.0863949	0.0410323	0.0352448	0.00597161	0.166818	1.09024	1.00599	1.18154	Venous thromboembolism	VAT	Inverse variance weighted	220	0.369258	0.0661383	2.36232e-08	0.239627	0.498889	1.44666	1.27078	1.64689
Uncategorized
All-cause Heart Failure	LEP	LEP	VAT	Inverse variance weighted	221	0.554924	0.0410394	1.16372e-41	0.474487	0.635361	1.74181	1.60719	1.8877	All-cause Heart Failure	LEP	Inverse variance weighted	2	0.556109	0.202957	0.0061432	0.158314	0.953904	1.74387	1.17153	2.59582	All-cause Heart Failure	VAT	Inverse variance weighted	220	0.591887	0.0416425	7.55273e-46	0.510268	0.673507	1.8074	1.66574	1.9611
All-cause Heart Failure	CSF-1	CSF-1	VAT	Inverse variance weighted	221	0.143958	0.0446882	0.00127571	0.0563691	0.231547	1.15484	1.05799	1.26055	All-cause Heart Failure	CSF-1	Wald ratio	1	0.152794	0.063854	0.0167177	0.0276397	0.277948	1.16508	1.02803	1.32042	All-cause Heart Failure	VAT	Inverse variance weighted	220	0.591887	0.0416425	7.55273e-46	0.510268	0.673507	1.8074	1.66574	1.9611
Hypertensive Heart Disease	MPO	MPO	VAT	Inverse variance weighted	221	0.151896	0.0366639	3.42876e-05	0.0800352	0.223758	1.16404	1.08333	1.25077	Hypertensive Heart Disease	MPO	Inverse variance weighted	10	0.263981	0.13289	0.0469825	0.00351595	0.524445	1.3021	1.00352	1.68952	Hypertensive Heart Disease	VAT	Inverse variance weighted	220	0.827538	0.0980778	3.24014e-17	0.635306	1.01977	2.28768	1.8876	2.77256
Hypertensive Heart Disease	TRANCE	TRANCE	VAT	Inverse variance weighted	221	0.0988995	0.0429868	0.0214089	0.0146454	0.183154	1.10396	1.01475	1.201	Hypertensive Heart Disease	TRANCE	Inverse variance weighted	7	0.206492	0.074695	0.00570163	0.0600895	0.352894	1.22936	1.06193	1.42318	Hypertensive Heart Disease	VAT	Inverse variance weighted	220	0.827538	0.0980778	3.24014e-17	0.635306	1.01977	2.28768	1.8876	2.77256
Hypertensive Heart Disease	KLK6	KLK6	VAT	Inverse variance weighted	221	-0.140914	0.0361276	9.60094e-05	-0.211724	-0.0701042	0.868564	0.809188	0.932297	Hypertensive Heart Disease	KLK6	Inverse variance weighted	2	-0.261434	0.131818	0.0473342	-0.519798	-0.00307104	0.769946	0.594641	0.996934	Hypertensive Heart Disease	VAT	Inverse variance weighted	220	0.827538	0.0980778	3.24014e-17	0.635306	1.01977	2.28768	1.8876	2.77256
Hypertensive Heart Disease	TNFSF14	TNFSF14	VAT	Inverse variance weighted	221	0.164994	0.0429917	0.000124132	0.0807306	0.249258	1.17939	1.08408	1.28307	Hypertensive Heart Disease	TNFSF14	Inverse variance weighted	2	0.184497	0.0843421	0.0287074	0.0191863	0.349808	1.20261	1.01937	1.41879	Hypertensive Heart Disease	VAT	Inverse variance weighted	220	0.827538	0.0980778	3.24014e-17	0.635306	1.01977	2.28768	1.8876	2.77256
Nontraumatic intracranial haemmorrhage	SELE	SELE	VAT	Inverse variance weighted	221	0.205145	0.0362445	1.5135e-08	0.134106	0.276184	1.2277	1.14351	1.31809	Nontraumatic intracranial haemmorrhage	SELE	Inverse variance weighted	10	0.255539	0.108889	0.0189364	0.0421162	0.468962	1.29116	1.04302	1.59833	Nontraumatic intracranial haemmorrhage	VAT	Inverse variance weighted	220	0.223155	0.102479	0.029438	0.0222964	0.424014	1.25001	1.02255	1.52808
Pulmonary heart disease, diseases of pulmonary circulation	ESM-1	ESM-1	VAT	Inverse variance weighted	221	-0.221603	0.0599679	0.000219575	-0.33914	-0.104066	0.801234	0.712383	0.901166	Pulmonary heart disease, diseases of pulmonary circulation	ESM-1	Inverse variance weighted	2	-0.297222	0.142323	0.0367651	-0.576175	-0.018269	0.742879	0.562044	0.981897	Pulmonary heart disease, diseases of pulmonary circulation	VAT	Inverse variance weighted	220	0.252616	0.0806988	0.00174599	0.0944458	0.410785	1.28739	1.09905	1.508
IA	TRAIL-R2	TRAIL-R2	VAT	Inverse variance weighted	221	0.223452	0.0395317	1.58144e-08	0.14597	0.300935	1.25039	1.15716	1.35112	IA	TRAIL-R2	Inverse variance weighted	2	0.165642	0.0776617	0.0329357	0.0134251	0.317859	1.18015	1.01352	1.37418	IA	VAT	Inverse variance weighted	185	0.388792	0.0906037	1.77767e-05	0.211209	0.566376	1.4752	1.23517	1.76187
IA	SELE	SELE	VAT	Inverse variance weighted	221	0.205145	0.0362445	1.5135e-08	0.134106	0.276184	1.2277	1.14351	1.31809	IA	SELE	Inverse variance weighted	6	0.26869	0.106526	0.0116596	0.0598979	0.477482	1.30825	1.06173	1.61201	IA	VAT	Inverse variance weighted	185	0.388792	0.0906037	1.77767e-05	0.211209	0.566376	1.4752	1.23517	1.76187
Abbreviations:
Beta	MR effect size
SE	standard error of effect size
lCI	lower bound of 95% two-sided confidence interval for effect size estimate
uCI	upper bound of 95% two-sided confidence interval for effect size estimate
OR	odds ratio equal to EXP(beta)
ORlCI	lower bound of 95% two-sided confidence interval for odds ratio equal to EXP(lCI)
ORuCI	upper bound of 95% two-sided confidence interval for odds ratio equal to EXP(uCI)
Notes:
*.x	the causal effect of VAT on proteins
*.y	the causal effect of proteins on CVDs
*.z	the causal effect of VAT on CVDs
